# Supplementary material for: Identification of an ADAMTS2 frameshift variant in a cat family with Ehlers–Danlos syndrome
Source: G3 (Bethesda). 2023 Jul 18;13(9):jkad152. doi: 10.1093/g3journal/jkad152 (PMC10468306; doi:10.1093/g3journal/jkad152)
Supplement: jkad152_Supplementary_Data [file jkad152_supplementary_data.zip]

Archive with 4 entries (4 files):
- Table_S1_G3-2023-404271.xlsx
- Table_S2_Private_Variants.xlsx
- Table_S3_G3-2023-404271.xlsx
- Table_S4_G3-2023-404271.xlsx
