# Supplementary material for: Identification of an ADAMTS2 frameshift variant in a cat family with Ehlers–Danlos syndrome
Source: G3 (Bethesda). 2023 Jul 18;13(9):jkad152. doi: 10.1093/g3journal/jkad152 (PMC10468306; doi:10.1093/g3journal/jkad152)
Supplement: jkad152_Supplementary_Data [file jkad152_supplementary_data.zip › Table_S2_Private_Variants.xlsx]

## Sheet: private_variants_heterozygous
Table S2. Private heterozygous variants in the sequenced kitten affected with EDS. Private variants were obtained by filtering all variants that were present at least once in the 48 control genomes. Variants are listed multiple times, if they have predicted effects on more than one transcript.
#CHROM	POS	REF	ALT	FILTER	EFFECT	IMPACT	GENE	GENEID	FEATURE	FEATUREID	BIOTYPE	RANK	HGVS_C	HGVS_P
chrA1	152740	G	A	PASS	downstream_gene_variant	MODIFIER	TRNAE-UUC	109493176	transcript	109493176	pseudogene	-1	n.*2827C>T
chrA1	152740	G	A	PASS	downstream_gene_variant	MODIFIER	CCDC115	101080349	transcript	XM_011289120.3	protein_coding	-1	c.*4745C>T
chrA1	152740	G	A	PASS	downstream_gene_variant	MODIFIER	CCDC115	101080349	transcript	XM_003980242.5	protein_coding	-1	c.*4745C>T
chrA1	152740	G	A	PASS	intergenic_region	MODIFIER	LOC101090826-TRNAE-UUC	101090826-109493176	intergenic_region	101090826-109493176		-1	n.152740G>A
chrA1	330467	AAGAG	A	PASS	intergenic_region	MODIFIER	LOC102899369-ATP12A	102899369-101091583	intergenic_region	102899369-101091583		-1	n.330468_330471delAGAG
chrA1	429505	A	G	PASS	intergenic_region	MODIFIER	ATP12A-RNF17	101091583-101091834	intergenic_region	101091583-101091834		-1	n.429505A>G
chrA1	494242	A	C	PASS	intron_variant	MODIFIER	RNF17	101091834	transcript	XM_006927145.4	protein_coding	14	c.1855-83A>C
chrA1	494242	A	C	PASS	intron_variant	MODIFIER	RNF17	101091834	transcript	XM_011281073.3	protein_coding	14	c.1855-83A>C
chrA1	565963	C	T	PASS	3_prime_UTR_variant	MODIFIER	CENPJ	101081107	transcript	XM_003980244.4	protein_coding	17	c.*1206G>A
chrA1	565963	C	T	PASS	3_prime_UTR_variant	MODIFIER	CENPJ	101081107	transcript	XM_019815063.2	protein_coding	18	c.*1206G>A
chrA1	565963	C	T	PASS	3_prime_UTR_variant	MODIFIER	CENPJ	101081107	transcript	XM_019815190.2	protein_coding	18	c.*1206G>A
chrA1	565963	C	T	PASS	3_prime_UTR_variant	MODIFIER	CENPJ	101081107	transcript	XM_019815226.2	protein_coding	17	c.*1206G>A
chrA1	565963	C	T	PASS	3_prime_UTR_variant	MODIFIER	CENPJ	101081107	transcript	XM_019815137.2	protein_coding	18	c.*1206G>A
chrA1	565963	C	T	PASS	downstream_gene_variant	MODIFIER	RNF17	101091834	transcript	XM_006927145.4	protein_coding	-1	c.*1124C>T
chrA1	565963	C	T	PASS	downstream_gene_variant	MODIFIER	RNF17	101091834	transcript	XM_011281073.3	protein_coding	-1	c.*1124C>T
chrA1	565963	C	T	PASS	downstream_gene_variant	MODIFIER	CENPJ	101081107	transcript	XM_019815312.2	protein_coding	-1	c.*1372G>A
chrA1	565963	C	T	PASS	downstream_gene_variant	MODIFIER	CENPJ	101081107	transcript	XM_006927146.4	protein_coding	-1	c.*1379G>A
chrA1	664228	A	C	PASS	intron_variant	MODIFIER	PARP4	101092074	transcript	XM_011282022.3	protein_coding	12	c.1451+1321A>C
chrA1	664228	A	C	PASS	intron_variant	MODIFIER	PARP4	101092074	transcript	XM_019814699.2	protein_coding	12	c.1451+1321A>C
chrA1	664228	A	C	PASS	intron_variant	MODIFIER	PARP4	101092074	transcript	XM_019814760.2	protein_coding	13	c.1451+1321A>C
chrA1	664228	A	C	PASS	intron_variant	MODIFIER	PARP4	101092074	transcript	XM_019814802.2	protein_coding	13	c.1451+1321A>C
chrA1	664228	A	C	PASS	intron_variant	MODIFIER	PARP4	101092074	transcript	XM_019814835.2	protein_coding	13	c.1451+1321A>C
chrA1	664228	A	C	PASS	intron_variant	MODIFIER	PARP4	101092074	transcript	XM_019814919.2	protein_coding	10	c.1115+1321A>C
chrA1	993297	G	A	PASS	intergenic_region	MODIFIER	ZMYM5-LOC111559482	101082032-111559482	intergenic_region	101082032-111559482		-1	n.993297G>A
chrA1	994930	C	T	PASS	intergenic_region	MODIFIER	ZMYM5-LOC111559482	101082032-111559482	intergenic_region	101082032-111559482		-1	n.994930C>T
chrA1	1001025	A	C	PASS	intergenic_region	MODIFIER	ZMYM5-LOC111559482	101082032-111559482	intergenic_region	101082032-111559482		-1	n.1001025A>C
chrA1	1005493	A	T	PASS	intergenic_region	MODIFIER	ZMYM5-LOC111559482	101082032-111559482	intergenic_region	101082032-111559482		-1	n.1005493A>T
chrA1	1006581	C	T	PASS	intergenic_region	MODIFIER	ZMYM5-LOC111559482	101082032-111559482	intergenic_region	101082032-111559482		-1	n.1006581C>T
chrA1	1006632	C	T	PASS	intergenic_region	MODIFIER	ZMYM5-LOC111559482	101082032-111559482	intergenic_region	101082032-111559482		-1	n.1006632C>T
chrA1	1008316	G	A	PASS	intergenic_region	MODIFIER	ZMYM5-LOC111559482	101082032-111559482	intergenic_region	101082032-111559482		-1	n.1008316G>A
chrA1	1008504	T	A	PASS	intergenic_region	MODIFIER	ZMYM5-LOC111559482	101082032-111559482	intergenic_region	101082032-111559482		-1	n.1008504T>A
chrA1	1010113	T	A	PASS	intergenic_region	MODIFIER	ZMYM5-LOC111559482	101082032-111559482	intergenic_region	101082032-111559482		-1	n.1010113T>A
chrA1	1014402	A	G	PASS	intergenic_region	MODIFIER	ZMYM5-LOC111559482	101082032-111559482	intergenic_region	101082032-111559482		-1	n.1014402A>G
chrA1	1015544	CAA	C	PASS	intergenic_region	MODIFIER	ZMYM5-LOC111559482	101082032-111559482	intergenic_region	101082032-111559482		-1	n.1015545_1015546delAA
chrA1	1017358	G	A	PASS	intergenic_region	MODIFIER	ZMYM5-LOC111559482	101082032-111559482	intergenic_region	101082032-111559482		-1	n.1017358G>A
chrA1	1017439	AAAAT	A	PASS	intergenic_region	MODIFIER	ZMYM5-LOC111559482	101082032-111559482	intergenic_region	101082032-111559482		-1	n.1017440_1017443delAAAT
chrA1	1020444	C	A	PASS	intergenic_region	MODIFIER	ZMYM5-LOC111559482	101082032-111559482	intergenic_region	101082032-111559482		-1	n.1020444C>A
chrA1	1020494	T	C	PASS	intergenic_region	MODIFIER	ZMYM5-LOC111559482	101082032-111559482	intergenic_region	101082032-111559482		-1	n.1020494T>C
chrA1	1022723	A	C	PASS	intergenic_region	MODIFIER	ZMYM5-LOC111559482	101082032-111559482	intergenic_region	101082032-111559482		-1	n.1022723A>C
chrA1	1024420	G	A	PASS	intergenic_region	MODIFIER	ZMYM5-LOC111559482	101082032-111559482	intergenic_region	101082032-111559482		-1	n.1024420G>A
chrA1	1024523	T	G	PASS	intergenic_region	MODIFIER	ZMYM5-LOC111559482	101082032-111559482	intergenic_region	101082032-111559482		-1	n.1024523T>G
chrA1	1024606	T	C	PASS	intergenic_region	MODIFIER	ZMYM5-LOC111559482	101082032-111559482	intergenic_region	101082032-111559482		-1	n.1024606T>C
chrA1	1025226	C	T	PASS	intergenic_region	MODIFIER	ZMYM5-LOC111559482	101082032-111559482	intergenic_region	101082032-111559482		-1	n.1025226C>T
chrA1	1025542	G	C	PASS	intergenic_region	MODIFIER	ZMYM5-LOC111559482	101082032-111559482	intergenic_region	101082032-111559482		-1	n.1025542G>C
chrA1	1025939	G	A	PASS	intergenic_region	MODIFIER	ZMYM5-LOC111559482	101082032-111559482	intergenic_region	101082032-111559482		-1	n.1025939G>A
chrA1	1026662	A	AT	PASS	intergenic_region	MODIFIER	ZMYM5-LOC111559482	101082032-111559482	intergenic_region	101082032-111559482		-1	n.1026662_1026663insT
chrA1	1026663	A	AAAT	PASS	intergenic_region	MODIFIER	ZMYM5-LOC111559482	101082032-111559482	intergenic_region	101082032-111559482		-1	n.1026663_1026664insAAT
chrA1	1027780	C	T	PASS	intergenic_region	MODIFIER	ZMYM5-LOC111559482	101082032-111559482	intergenic_region	101082032-111559482		-1	n.1027780C>T
chrA1	1029061	A	G	PASS	intergenic_region	MODIFIER	ZMYM5-LOC111559482	101082032-111559482	intergenic_region	101082032-111559482		-1	n.1029061A>G
chrA1	1030487	A	G	PASS	intergenic_region	MODIFIER	ZMYM5-LOC111559482	101082032-111559482	intergenic_region	101082032-111559482		-1	n.1030487A>G
chrA1	1030905	A	G	PASS	intergenic_region	MODIFIER	ZMYM5-LOC111559482	101082032-111559482	intergenic_region	101082032-111559482		-1	n.1030905A>G
chrA1	1030941	T	C	PASS	intergenic_region	MODIFIER	ZMYM5-LOC111559482	101082032-111559482	intergenic_region	101082032-111559482		-1	n.1030941T>C
chrA1	1031340	AAAG	A	PASS	intergenic_region	MODIFIER	ZMYM5-LOC111559482	101082032-111559482	intergenic_region	101082032-111559482		-1	n.1031341_1031343delAAG
chrA1	1031588	T	C	PASS	intergenic_region	MODIFIER	ZMYM5-LOC111559482	101082032-111559482	intergenic_region	101082032-111559482		-1	n.1031588T>C
chrA1	1032200	T	C	PASS	intergenic_region	MODIFIER	ZMYM5-LOC111559482	101082032-111559482	intergenic_region	101082032-111559482		-1	n.1032200T>C
chrA1	1032532	A	G	PASS	intergenic_region	MODIFIER	ZMYM5-LOC111559482	101082032-111559482	intergenic_region	101082032-111559482		-1	n.1032532A>G
chrA1	1032576	A	G	PASS	intergenic_region	MODIFIER	ZMYM5-LOC111559482	101082032-111559482	intergenic_region	101082032-111559482		-1	n.1032576A>G
chrA1	1032977	A	C	PASS	intergenic_region	MODIFIER	ZMYM5-LOC111559482	101082032-111559482	intergenic_region	101082032-111559482		-1	n.1032977A>C
chrA1	1034446	T	C	PASS	intergenic_region	MODIFIER	ZMYM5-LOC111559482	101082032-111559482	intergenic_region	101082032-111559482		-1	n.1034446T>C
chrA1	1034776	G	C	PASS	intergenic_region	MODIFIER	ZMYM5-LOC111559482	101082032-111559482	intergenic_region	101082032-111559482		-1	n.1034776G>C
chrA1	1034860	T	A	PASS	intergenic_region	MODIFIER	ZMYM5-LOC111559482	101082032-111559482	intergenic_region	101082032-111559482		-1	n.1034860T>A
chrA1	1034906	ATTATT	A	PASS	intergenic_region	MODIFIER	ZMYM5-LOC111559482	101082032-111559482	intergenic_region	101082032-111559482		-1	n.1034907_1034911delTTATT
chrA1	1034981	G	A	PASS	intergenic_region	MODIFIER	ZMYM5-LOC111559482	101082032-111559482	intergenic_region	101082032-111559482		-1	n.1034981G>A
chrA1	1035069	A	G	PASS	intergenic_region	MODIFIER	ZMYM5-LOC111559482	101082032-111559482	intergenic_region	101082032-111559482		-1	n.1035069A>G
chrA1	1035173	T	C	PASS	intergenic_region	MODIFIER	ZMYM5-LOC111559482	101082032-111559482	intergenic_region	101082032-111559482		-1	n.1035173T>C
chrA1	1035876	CCG	C	PASS	intergenic_region	MODIFIER	ZMYM5-LOC111559482	101082032-111559482	intergenic_region	101082032-111559482		-1	n.1035877_1035878delCG
chrA1	1036426	C	T	PASS	intergenic_region	MODIFIER	ZMYM5-LOC111559482	101082032-111559482	intergenic_region	101082032-111559482		-1	n.1036426C>T
chrA1	1037823	G	A	PASS	intergenic_region	MODIFIER	ZMYM5-LOC111559482	101082032-111559482	intergenic_region	101082032-111559482		-1	n.1037823G>A
chrA1	1038543	AT	A	PASS	intergenic_region	MODIFIER	ZMYM5-LOC111559482	101082032-111559482	intergenic_region	101082032-111559482		-1	n.1038544delT
chrA1	1038697	C	CT	PASS	intergenic_region	MODIFIER	ZMYM5-LOC111559482	101082032-111559482	intergenic_region	101082032-111559482		-1	n.1038697_1038698insT
chrA1	1038890	C	T	PASS	intergenic_region	MODIFIER	ZMYM5-LOC111559482	101082032-111559482	intergenic_region	101082032-111559482		-1	n.1038890C>T
chrA1	1038934	C	T	PASS	intergenic_region	MODIFIER	ZMYM5-LOC111559482	101082032-111559482	intergenic_region	101082032-111559482		-1	n.1038934C>T
chrA1	1039500	C	T	PASS	intergenic_region	MODIFIER	ZMYM5-LOC111559482	101082032-111559482	intergenic_region	101082032-111559482		-1	n.1039500C>T
chrA1	1039544	C	T	PASS	intergenic_region	MODIFIER	ZMYM5-LOC111559482	101082032-111559482	intergenic_region	101082032-111559482		-1	n.1039544C>T
chrA1	1039802	C	T	PASS	intergenic_region	MODIFIER	ZMYM5-LOC111559482	101082032-111559482	intergenic_region	101082032-111559482		-1	n.1039802C>T
chrA1	1040315	T	C	PASS	downstream_gene_variant	MODIFIER	LOC111559482	111559482	transcript	XM_023250291.1	protein_coding	-1	c.*4606A>G
chrA1	1040315	T	C	PASS	intergenic_region	MODIFIER	ZMYM5-LOC111559482	101082032-111559482	intergenic_region	101082032-111559482		-1	n.1040315T>C
chrA1	1040721	C	T	PASS	downstream_gene_variant	MODIFIER	LOC111559482	111559482	transcript	XM_023250291.1	protein_coding	-1	c.*4200G>A
chrA1	1040721	C	T	PASS	intergenic_region	MODIFIER	ZMYM5-LOC111559482	101082032-111559482	intergenic_region	101082032-111559482		-1	n.1040721C>T
chrA1	1041013	C	T	PASS	upstream_gene_variant	MODIFIER	ZMYM2	101082286	transcript	XM_019815621.2	protein_coding	-1	c.-35296C>T
chrA1	1041013	C	T	PASS	upstream_gene_variant	MODIFIER	ZMYM2	101082286	transcript	XM_019815692.2	protein_coding	-1	c.-35296C>T
chrA1	1041013	C	T	PASS	downstream_gene_variant	MODIFIER	LOC111559482	111559482	transcript	XM_023250291.1	protein_coding	-1	c.*3908G>A
chrA1	1041013	C	T	PASS	intergenic_region	MODIFIER	ZMYM5-LOC111559482	101082032-111559482	intergenic_region	101082032-111559482		-1	n.1041013C>T
chrA1	1041426	T	C	PASS	upstream_gene_variant	MODIFIER	ZMYM2	101082286	transcript	XM_019815621.2	protein_coding	-1	c.-34883T>C
chrA1	1041426	T	C	PASS	upstream_gene_variant	MODIFIER	ZMYM2	101082286	transcript	XM_019815692.2	protein_coding	-1	c.-34883T>C
chrA1	1041426	T	C	PASS	upstream_gene_variant	MODIFIER	ZMYM2	101082286	transcript	XM_019815643.1	protein_coding	-1	c.-34883T>C
chrA1	1041426	T	C	PASS	downstream_gene_variant	MODIFIER	LOC111559482	111559482	transcript	XM_023250291.1	protein_coding	-1	c.*3495A>G
chrA1	1041426	T	C	PASS	intergenic_region	MODIFIER	ZMYM5-LOC111559482	101082032-111559482	intergenic_region	101082032-111559482		-1	n.1041426T>C
chrA1	1041572	A	G	PASS	upstream_gene_variant	MODIFIER	ZMYM2	101082286	transcript	XM_019815621.2	protein_coding	-1	c.-34737A>G
chrA1	1041572	A	G	PASS	upstream_gene_variant	MODIFIER	ZMYM2	101082286	transcript	XM_019815692.2	protein_coding	-1	c.-34737A>G
chrA1	1041572	A	G	PASS	upstream_gene_variant	MODIFIER	ZMYM2	101082286	transcript	XM_019815643.1	protein_coding	-1	c.-34737A>G
chrA1	1041572	A	G	PASS	downstream_gene_variant	MODIFIER	LOC111559482	111559482	transcript	XM_023250291.1	protein_coding	-1	c.*3349T>C
chrA1	1041572	A	G	PASS	intergenic_region	MODIFIER	ZMYM5-LOC111559482	101082032-111559482	intergenic_region	101082032-111559482		-1	n.1041572A>G
chrA1	1041636	TC	T	PASS	upstream_gene_variant	MODIFIER	ZMYM2	101082286	transcript	XM_019815621.2	protein_coding	-1	c.-34672delC
chrA1	1041636	TC	T	PASS	upstream_gene_variant	MODIFIER	ZMYM2	101082286	transcript	XM_019815692.2	protein_coding	-1	c.-34672delC
chrA1	1041636	TC	T	PASS	upstream_gene_variant	MODIFIER	ZMYM2	101082286	transcript	XM_019815643.1	protein_coding	-1	c.-34672delC
chrA1	1041636	TC	T	PASS	downstream_gene_variant	MODIFIER	LOC111559482	111559482	transcript	XM_023250291.1	protein_coding	-1	c.*3284delG
chrA1	1041636	TC	T	PASS	intergenic_region	MODIFIER	ZMYM5-LOC111559482	101082032-111559482	intergenic_region	101082032-111559482		-1	n.1041637delC
chrA1	1041659	G	A	PASS	upstream_gene_variant	MODIFIER	ZMYM2	101082286	transcript	XM_019815621.2	protein_coding	-1	c.-34650G>A
chrA1	1041659	G	A	PASS	upstream_gene_variant	MODIFIER	ZMYM2	101082286	transcript	XM_019815692.2	protein_coding	-1	c.-34650G>A
chrA1	1041659	G	A	PASS	upstream_gene_variant	MODIFIER	ZMYM2	101082286	transcript	XM_019815643.1	protein_coding	-1	c.-34650G>A
chrA1	1041659	G	A	PASS	downstream_gene_variant	MODIFIER	LOC111559482	111559482	transcript	XM_023250291.1	protein_coding	-1	c.*3262C>T
chrA1	1041659	G	A	PASS	intergenic_region	MODIFIER	ZMYM5-LOC111559482	101082032-111559482	intergenic_region	101082032-111559482		-1	n.1041659G>A
chrA1	1041992	A	G	PASS	upstream_gene_variant	MODIFIER	ZMYM2	101082286	transcript	XM_019815621.2	protein_coding	-1	c.-34317A>G
chrA1	1041992	A	G	PASS	upstream_gene_variant	MODIFIER	ZMYM2	101082286	transcript	XM_019815692.2	protein_coding	-1	c.-34317A>G
chrA1	1041992	A	G	PASS	upstream_gene_variant	MODIFIER	ZMYM2	101082286	transcript	XM_019815643.1	protein_coding	-1	c.-34317A>G
chrA1	1041992	A	G	PASS	downstream_gene_variant	MODIFIER	LOC111559482	111559482	transcript	XM_023250291.1	protein_coding	-1	c.*2929T>C
chrA1	1041992	A	G	PASS	intergenic_region	MODIFIER	ZMYM5-LOC111559482	101082032-111559482	intergenic_region	101082032-111559482		-1	n.1041992A>G
chrA1	1042349	C	T	PASS	upstream_gene_variant	MODIFIER	ZMYM2	101082286	transcript	XM_019815621.2	protein_coding	-1	c.-33960C>T
chrA1	1042349	C	T	PASS	upstream_gene_variant	MODIFIER	ZMYM2	101082286	transcript	XM_019815692.2	protein_coding	-1	c.-33960C>T
chrA1	1042349	C	T	PASS	upstream_gene_variant	MODIFIER	ZMYM2	101082286	transcript	XM_019815643.1	protein_coding	-1	c.-33960C>T
chrA1	1042349	C	T	PASS	downstream_gene_variant	MODIFIER	LOC111559482	111559482	transcript	XM_023250291.1	protein_coding	-1	c.*2572G>A
chrA1	1042349	C	T	PASS	intergenic_region	MODIFIER	ZMYM5-LOC111559482	101082032-111559482	intergenic_region	101082032-111559482		-1	n.1042349C>T
chrA1	1042374	T	C	PASS	upstream_gene_variant	MODIFIER	ZMYM2	101082286	transcript	XM_019815621.2	protein_coding	-1	c.-33935T>C
chrA1	1042374	T	C	PASS	upstream_gene_variant	MODIFIER	ZMYM2	101082286	transcript	XM_019815692.2	protein_coding	-1	c.-33935T>C
chrA1	1042374	T	C	PASS	upstream_gene_variant	MODIFIER	ZMYM2	101082286	transcript	XM_019815643.1	protein_coding	-1	c.-33935T>C
chrA1	1042374	T	C	PASS	downstream_gene_variant	MODIFIER	LOC111559482	111559482	transcript	XM_023250291.1	protein_coding	-1	c.*2547A>G
chrA1	1042374	T	C	PASS	intergenic_region	MODIFIER	ZMYM5-LOC111559482	101082032-111559482	intergenic_region	101082032-111559482		-1	n.1042374T>C
chrA1	1042443	A	C	PASS	upstream_gene_variant	MODIFIER	ZMYM2	101082286	transcript	XM_019815621.2	protein_coding	-1	c.-33866A>C
chrA1	1042443	A	C	PASS	upstream_gene_variant	MODIFIER	ZMYM2	101082286	transcript	XM_019815692.2	protein_coding	-1	c.-33866A>C
chrA1	1042443	A	C	PASS	upstream_gene_variant	MODIFIER	ZMYM2	101082286	transcript	XM_019815643.1	protein_coding	-1	c.-33866A>C
chrA1	1042443	A	C	PASS	downstream_gene_variant	MODIFIER	LOC111559482	111559482	transcript	XM_023250291.1	protein_coding	-1	c.*2478T>G
chrA1	1042443	A	C	PASS	intergenic_region	MODIFIER	ZMYM5-LOC111559482	101082032-111559482	intergenic_region	101082032-111559482		-1	n.1042443A>C
chrA1	1042679	G	GCT	PASS	upstream_gene_variant	MODIFIER	ZMYM2	101082286	transcript	XM_019815621.2	protein_coding	-1	c.-33630_-33629insCT
chrA1	1042679	G	GCT	PASS	upstream_gene_variant	MODIFIER	ZMYM2	101082286	transcript	XM_019815692.2	protein_coding	-1	c.-33630_-33629insCT
chrA1	1042679	G	GCT	PASS	upstream_gene_variant	MODIFIER	ZMYM2	101082286	transcript	XM_019815643.1	protein_coding	-1	c.-33630_-33629insCT
chrA1	1042679	G	GCT	PASS	downstream_gene_variant	MODIFIER	LOC111559482	111559482	transcript	XM_023250291.1	protein_coding	-1	c.*2241_*2242insAG
chrA1	1042679	G	GCT	PASS	intergenic_region	MODIFIER	ZMYM5-LOC111559482	101082032-111559482	intergenic_region	101082032-111559482		-1	n.1042679_1042680insCT
chrA1	1042857	T	A	PASS	upstream_gene_variant	MODIFIER	ZMYM2	101082286	transcript	XM_019815621.2	protein_coding	-1	c.-33452T>A
chrA1	1042857	T	A	PASS	upstream_gene_variant	MODIFIER	ZMYM2	101082286	transcript	XM_019815692.2	protein_coding	-1	c.-33452T>A
chrA1	1042857	T	A	PASS	upstream_gene_variant	MODIFIER	ZMYM2	101082286	transcript	XM_019815643.1	protein_coding	-1	c.-33452T>A
chrA1	1042857	T	A	PASS	downstream_gene_variant	MODIFIER	LOC111559482	111559482	transcript	XM_023250291.1	protein_coding	-1	c.*2064A>T
chrA1	1042857	T	A	PASS	intergenic_region	MODIFIER	ZMYM5-LOC111559482	101082032-111559482	intergenic_region	101082032-111559482		-1	n.1042857T>A
chrA1	1042973	GTAATA	G	PASS	upstream_gene_variant	MODIFIER	ZMYM2	101082286	transcript	XM_019815621.2	protein_coding	-1	c.-33335_-33331delTAATA
chrA1	1042973	GTAATA	G	PASS	upstream_gene_variant	MODIFIER	ZMYM2	101082286	transcript	XM_019815692.2	protein_coding	-1	c.-33335_-33331delTAATA
chrA1	1042973	GTAATA	G	PASS	upstream_gene_variant	MODIFIER	ZMYM2	101082286	transcript	XM_019815643.1	protein_coding	-1	c.-33335_-33331delTAATA
chrA1	1042973	GTAATA	G	PASS	downstream_gene_variant	MODIFIER	LOC111559482	111559482	transcript	XM_023250291.1	protein_coding	-1	c.*1943_*1947delTATTA
chrA1	1042973	GTAATA	G	PASS	intergenic_region	MODIFIER	ZMYM5-LOC111559482	101082032-111559482	intergenic_region	101082032-111559482		-1	n.1042974_1042978delTAATA
chrA1	1045240	T	G	PASS	missense_variant	MODERATE	LOC111559482	111559482	transcript	XM_023250291.1	protein_coding	3	c.737A>C	p.His246Pro
chrA1	1045240	T	G	PASS	upstream_gene_variant	MODIFIER	ZMYM2	101082286	transcript	XM_019815621.2	protein_coding	-1	c.-31069T>G
chrA1	1045240	T	G	PASS	upstream_gene_variant	MODIFIER	ZMYM2	101082286	transcript	XM_019815692.2	protein_coding	-1	c.-31069T>G
chrA1	1045240	T	G	PASS	upstream_gene_variant	MODIFIER	ZMYM2	101082286	transcript	XM_019815643.1	protein_coding	-1	c.-31069T>G
chrA1	1046544	T	C	PASS	upstream_gene_variant	MODIFIER	LOC111559482	111559482	transcript	XM_023250291.1	protein_coding	-1	c.-242A>G
chrA1	1046544	T	C	PASS	intron_variant	MODIFIER	ZMYM2	101082286	transcript	XM_019815621.2	protein_coding	1	c.-11+441T>C
chrA1	1046544	T	C	PASS	intron_variant	MODIFIER	ZMYM2	101082286	transcript	XM_019815692.2	protein_coding	1	c.-11+441T>C
chrA1	1046544	T	C	PASS	intron_variant	MODIFIER	ZMYM2	101082286	transcript	XM_019815643.1	protein_coding	1	c.-11+441T>C
chrA1	1046581	T	G	PASS	upstream_gene_variant	MODIFIER	LOC111559482	111559482	transcript	XM_023250291.1	protein_coding	-1	c.-279A>C
chrA1	1046581	T	G	PASS	intron_variant	MODIFIER	ZMYM2	101082286	transcript	XM_019815621.2	protein_coding	1	c.-11+478T>G
chrA1	1046581	T	G	PASS	intron_variant	MODIFIER	ZMYM2	101082286	transcript	XM_019815692.2	protein_coding	1	c.-11+478T>G
chrA1	1046581	T	G	PASS	intron_variant	MODIFIER	ZMYM2	101082286	transcript	XM_019815643.1	protein_coding	1	c.-11+478T>G
chrA1	1046695	TC	T	PASS	upstream_gene_variant	MODIFIER	LOC111559482	111559482	transcript	XM_023250291.1	protein_coding	-1	c.-394delG
chrA1	1046695	TC	T	PASS	intron_variant	MODIFIER	ZMYM2	101082286	transcript	XM_019815621.2	protein_coding	1	c.-11+593delC
chrA1	1046695	TC	T	PASS	intron_variant	MODIFIER	ZMYM2	101082286	transcript	XM_019815692.2	protein_coding	1	c.-11+593delC
chrA1	1046695	TC	T	PASS	intron_variant	MODIFIER	ZMYM2	101082286	transcript	XM_019815643.1	protein_coding	1	c.-11+593delC
chrA1	1047767	C	CT	PASS	upstream_gene_variant	MODIFIER	LOC111559482	111559482	transcript	XM_023250291.1	protein_coding	-1	c.-1466_-1465insA
chrA1	1047767	C	CT	PASS	intron_variant	MODIFIER	ZMYM2	101082286	transcript	XM_019815621.2	protein_coding	1	c.-11+1664_-11+1665insT
chrA1	1047767	C	CT	PASS	intron_variant	MODIFIER	ZMYM2	101082286	transcript	XM_019815692.2	protein_coding	1	c.-11+1664_-11+1665insT
chrA1	1047767	C	CT	PASS	intron_variant	MODIFIER	ZMYM2	101082286	transcript	XM_019815643.1	protein_coding	1	c.-11+1664_-11+1665insT
chrA1	1047849	G	A	PASS	upstream_gene_variant	MODIFIER	LOC111559482	111559482	transcript	XM_023250291.1	protein_coding	-1	c.-1547C>T
chrA1	1047849	G	A	PASS	intron_variant	MODIFIER	ZMYM2	101082286	transcript	XM_019815621.2	protein_coding	1	c.-11+1746G>A
chrA1	1047849	G	A	PASS	intron_variant	MODIFIER	ZMYM2	101082286	transcript	XM_019815692.2	protein_coding	1	c.-11+1746G>A
chrA1	1047849	G	A	PASS	intron_variant	MODIFIER	ZMYM2	101082286	transcript	XM_019815643.1	protein_coding	1	c.-11+1746G>A
chrA1	1048546	CAAATATCA	C	PASS	upstream_gene_variant	MODIFIER	LOC111559482	111559482	transcript	XM_023250291.1	protein_coding	-1	c.-2252_-2245delTGATATTT
chrA1	1048546	CAAATATCA	C	PASS	intron_variant	MODIFIER	ZMYM2	101082286	transcript	XM_019815621.2	protein_coding	1	c.-11+2444_-11+2451delAAATATCA
chrA1	1048546	CAAATATCA	C	PASS	intron_variant	MODIFIER	ZMYM2	101082286	transcript	XM_019815692.2	protein_coding	1	c.-11+2444_-11+2451delAAATATCA
chrA1	1048546	CAAATATCA	C	PASS	intron_variant	MODIFIER	ZMYM2	101082286	transcript	XM_019815643.1	protein_coding	1	c.-11+2444_-11+2451delAAATATCA
chrA1	1048894	A	G	PASS	upstream_gene_variant	MODIFIER	LOC111559482	111559482	transcript	XM_023250291.1	protein_coding	-1	c.-2592T>C
chrA1	1048894	A	G	PASS	intron_variant	MODIFIER	ZMYM2	101082286	transcript	XM_019815621.2	protein_coding	1	c.-11+2791A>G
chrA1	1048894	A	G	PASS	intron_variant	MODIFIER	ZMYM2	101082286	transcript	XM_019815692.2	protein_coding	1	c.-11+2791A>G
chrA1	1048894	A	G	PASS	intron_variant	MODIFIER	ZMYM2	101082286	transcript	XM_019815643.1	protein_coding	1	c.-11+2791A>G
chrA1	1050008	G	A	PASS	upstream_gene_variant	MODIFIER	LOC111559482	111559482	transcript	XM_023250291.1	protein_coding	-1	c.-3706C>T
chrA1	1050008	G	A	PASS	intron_variant	MODIFIER	ZMYM2	101082286	transcript	XM_019815621.2	protein_coding	1	c.-11+3905G>A
chrA1	1050008	G	A	PASS	intron_variant	MODIFIER	ZMYM2	101082286	transcript	XM_019815692.2	protein_coding	1	c.-11+3905G>A
chrA1	1050008	G	A	PASS	intron_variant	MODIFIER	ZMYM2	101082286	transcript	XM_019815643.1	protein_coding	1	c.-11+3905G>A
chrA1	1050056	C	T	PASS	upstream_gene_variant	MODIFIER	LOC111559482	111559482	transcript	XM_023250291.1	protein_coding	-1	c.-3754G>A
chrA1	1050056	C	T	PASS	intron_variant	MODIFIER	ZMYM2	101082286	transcript	XM_019815621.2	protein_coding	1	c.-11+3953C>T
chrA1	1050056	C	T	PASS	intron_variant	MODIFIER	ZMYM2	101082286	transcript	XM_019815692.2	protein_coding	1	c.-11+3953C>T
chrA1	1050056	C	T	PASS	intron_variant	MODIFIER	ZMYM2	101082286	transcript	XM_019815643.1	protein_coding	1	c.-11+3953C>T
chrA1	1050142	C	T	PASS	upstream_gene_variant	MODIFIER	LOC111559482	111559482	transcript	XM_023250291.1	protein_coding	-1	c.-3840G>A
chrA1	1050142	C	T	PASS	intron_variant	MODIFIER	ZMYM2	101082286	transcript	XM_019815621.2	protein_coding	1	c.-11+4039C>T
chrA1	1050142	C	T	PASS	intron_variant	MODIFIER	ZMYM2	101082286	transcript	XM_019815692.2	protein_coding	1	c.-11+4039C>T
chrA1	1050142	C	T	PASS	intron_variant	MODIFIER	ZMYM2	101082286	transcript	XM_019815643.1	protein_coding	1	c.-11+4039C>T
chrA1	1050280	CAGAG	C	PASS	upstream_gene_variant	MODIFIER	LOC111559482	111559482	transcript	XM_023250291.1	protein_coding	-1	c.-3982_-3979delCTCT
chrA1	1050280	CAGAG	C	PASS	intron_variant	MODIFIER	ZMYM2	101082286	transcript	XM_019815621.2	protein_coding	1	c.-11+4178_-11+4181delAGAG
chrA1	1050280	CAGAG	C	PASS	intron_variant	MODIFIER	ZMYM2	101082286	transcript	XM_019815692.2	protein_coding	1	c.-11+4178_-11+4181delAGAG
chrA1	1050280	CAGAG	C	PASS	intron_variant	MODIFIER	ZMYM2	101082286	transcript	XM_019815643.1	protein_coding	1	c.-11+4178_-11+4181delAGAG
chrA1	1050619	G	C	PASS	upstream_gene_variant	MODIFIER	LOC111559482	111559482	transcript	XM_023250291.1	protein_coding	-1	c.-4317C>G
chrA1	1050619	G	C	PASS	intron_variant	MODIFIER	ZMYM2	101082286	transcript	XM_019815621.2	protein_coding	1	c.-11+4516G>C
chrA1	1050619	G	C	PASS	intron_variant	MODIFIER	ZMYM2	101082286	transcript	XM_019815692.2	protein_coding	1	c.-11+4516G>C
chrA1	1050619	G	C	PASS	intron_variant	MODIFIER	ZMYM2	101082286	transcript	XM_019815643.1	protein_coding	1	c.-11+4516G>C
chrA1	1051721	A	G	PASS	intron_variant	MODIFIER	ZMYM2	101082286	transcript	XM_019815621.2	protein_coding	1	c.-11+5618A>G
chrA1	1051721	A	G	PASS	intron_variant	MODIFIER	ZMYM2	101082286	transcript	XM_019815692.2	protein_coding	1	c.-11+5618A>G
chrA1	1051721	A	G	PASS	intron_variant	MODIFIER	ZMYM2	101082286	transcript	XM_019815643.1	protein_coding	1	c.-11+5618A>G
chrA1	1051828	G	T	PASS	intron_variant	MODIFIER	ZMYM2	101082286	transcript	XM_019815621.2	protein_coding	1	c.-11+5725G>T
chrA1	1051828	G	T	PASS	intron_variant	MODIFIER	ZMYM2	101082286	transcript	XM_019815692.2	protein_coding	1	c.-11+5725G>T
chrA1	1051828	G	T	PASS	intron_variant	MODIFIER	ZMYM2	101082286	transcript	XM_019815643.1	protein_coding	1	c.-11+5725G>T
chrA1	1051883	TTAAA	T	PASS	intron_variant	MODIFIER	ZMYM2	101082286	transcript	XM_019815621.2	protein_coding	1	c.-11+5781_-11+5784delTAAA
chrA1	1051883	TTAAA	T	PASS	intron_variant	MODIFIER	ZMYM2	101082286	transcript	XM_019815692.2	protein_coding	1	c.-11+5781_-11+5784delTAAA
chrA1	1051883	TTAAA	T	PASS	intron_variant	MODIFIER	ZMYM2	101082286	transcript	XM_019815643.1	protein_coding	1	c.-11+5781_-11+5784delTAAA
chrA1	1052047	T	G	PASS	intron_variant	MODIFIER	ZMYM2	101082286	transcript	XM_019815621.2	protein_coding	1	c.-11+5944T>G
chrA1	1052047	T	G	PASS	intron_variant	MODIFIER	ZMYM2	101082286	transcript	XM_019815692.2	protein_coding	1	c.-11+5944T>G
chrA1	1052047	T	G	PASS	intron_variant	MODIFIER	ZMYM2	101082286	transcript	XM_019815643.1	protein_coding	1	c.-11+5944T>G
chrA1	1053023	C	T	PASS	intron_variant	MODIFIER	ZMYM2	101082286	transcript	XM_019815621.2	protein_coding	1	c.-11+6920C>T
chrA1	1053023	C	T	PASS	intron_variant	MODIFIER	ZMYM2	101082286	transcript	XM_019815692.2	protein_coding	1	c.-11+6920C>T
chrA1	1053023	C	T	PASS	intron_variant	MODIFIER	ZMYM2	101082286	transcript	XM_019815643.1	protein_coding	1	c.-11+6920C>T
chrA1	1053551	T	C	PASS	intron_variant	MODIFIER	ZMYM2	101082286	transcript	XM_019815621.2	protein_coding	1	c.-11+7448T>C
chrA1	1053551	T	C	PASS	intron_variant	MODIFIER	ZMYM2	101082286	transcript	XM_019815692.2	protein_coding	1	c.-11+7448T>C
chrA1	1053551	T	C	PASS	intron_variant	MODIFIER	ZMYM2	101082286	transcript	XM_019815643.1	protein_coding	1	c.-11+7448T>C
chrA1	1054140	T	C	PASS	intron_variant	MODIFIER	ZMYM2	101082286	transcript	XM_019815621.2	protein_coding	1	c.-11+8037T>C
chrA1	1054140	T	C	PASS	intron_variant	MODIFIER	ZMYM2	101082286	transcript	XM_019815692.2	protein_coding	1	c.-11+8037T>C
chrA1	1054140	T	C	PASS	intron_variant	MODIFIER	ZMYM2	101082286	transcript	XM_019815643.1	protein_coding	1	c.-11+8037T>C
chrA1	1054287	C	T	PASS	intron_variant	MODIFIER	ZMYM2	101082286	transcript	XM_019815621.2	protein_coding	1	c.-11+8184C>T
chrA1	1054287	C	T	PASS	intron_variant	MODIFIER	ZMYM2	101082286	transcript	XM_019815692.2	protein_coding	1	c.-11+8184C>T
chrA1	1054287	C	T	PASS	intron_variant	MODIFIER	ZMYM2	101082286	transcript	XM_019815643.1	protein_coding	1	c.-11+8184C>T
chrA1	1054370	AT	A	PASS	intron_variant	MODIFIER	ZMYM2	101082286	transcript	XM_019815621.2	protein_coding	1	c.-11+8268delT
chrA1	1054370	AT	A	PASS	intron_variant	MODIFIER	ZMYM2	101082286	transcript	XM_019815692.2	protein_coding	1	c.-11+8268delT
chrA1	1054370	AT	A	PASS	intron_variant	MODIFIER	ZMYM2	101082286	transcript	XM_019815643.1	protein_coding	1	c.-11+8268delT
chrA1	1054607	G	A	PASS	intron_variant	MODIFIER	ZMYM2	101082286	transcript	XM_019815621.2	protein_coding	1	c.-11+8504G>A
chrA1	1054607	G	A	PASS	intron_variant	MODIFIER	ZMYM2	101082286	transcript	XM_019815692.2	protein_coding	1	c.-11+8504G>A
chrA1	1054607	G	A	PASS	intron_variant	MODIFIER	ZMYM2	101082286	transcript	XM_019815643.1	protein_coding	1	c.-11+8504G>A
chrA1	1055690	G	A	PASS	intron_variant	MODIFIER	ZMYM2	101082286	transcript	XM_019815621.2	protein_coding	1	c.-11+9587G>A
chrA1	1055690	G	A	PASS	intron_variant	MODIFIER	ZMYM2	101082286	transcript	XM_019815692.2	protein_coding	1	c.-11+9587G>A
chrA1	1055690	G	A	PASS	intron_variant	MODIFIER	ZMYM2	101082286	transcript	XM_019815643.1	protein_coding	1	c.-11+9587G>A
chrA1	1055873	C	T	PASS	intron_variant	MODIFIER	ZMYM2	101082286	transcript	XM_019815621.2	protein_coding	1	c.-11+9770C>T
chrA1	1055873	C	T	PASS	intron_variant	MODIFIER	ZMYM2	101082286	transcript	XM_019815692.2	protein_coding	1	c.-11+9770C>T
chrA1	1055873	C	T	PASS	intron_variant	MODIFIER	ZMYM2	101082286	transcript	XM_019815643.1	protein_coding	1	c.-11+9770C>T
chrA1	1056210	CTATT	C	PASS	intron_variant	MODIFIER	ZMYM2	101082286	transcript	XM_019815621.2	protein_coding	1	c.-11+10108_-11+10111delTATT
chrA1	1056210	CTATT	C	PASS	intron_variant	MODIFIER	ZMYM2	101082286	transcript	XM_019815692.2	protein_coding	1	c.-11+10108_-11+10111delTATT
chrA1	1056210	CTATT	C	PASS	intron_variant	MODIFIER	ZMYM2	101082286	transcript	XM_019815643.1	protein_coding	1	c.-11+10108_-11+10111delTATT
chrA1	1056864	T	C	PASS	intron_variant	MODIFIER	ZMYM2	101082286	transcript	XM_019815621.2	protein_coding	1	c.-11+10761T>C
chrA1	1056864	T	C	PASS	intron_variant	MODIFIER	ZMYM2	101082286	transcript	XM_019815692.2	protein_coding	1	c.-11+10761T>C
chrA1	1056864	T	C	PASS	intron_variant	MODIFIER	ZMYM2	101082286	transcript	XM_019815643.1	protein_coding	1	c.-11+10761T>C
chrA1	1057822	C	T	PASS	intron_variant	MODIFIER	ZMYM2	101082286	transcript	XM_019815621.2	protein_coding	1	c.-11+11719C>T
chrA1	1057822	C	T	PASS	intron_variant	MODIFIER	ZMYM2	101082286	transcript	XM_019815692.2	protein_coding	1	c.-11+11719C>T
chrA1	1057822	C	T	PASS	intron_variant	MODIFIER	ZMYM2	101082286	transcript	XM_019815643.1	protein_coding	1	c.-11+11719C>T
chrA1	1058313	GAGAGAC	G	PASS	intron_variant	MODIFIER	ZMYM2	101082286	transcript	XM_019815621.2	protein_coding	1	c.-11+12211_-11+12216delAGAGAC
chrA1	1058313	GAGAGAC	G	PASS	intron_variant	MODIFIER	ZMYM2	101082286	transcript	XM_019815692.2	protein_coding	1	c.-11+12211_-11+12216delAGAGAC
chrA1	1058313	GAGAGAC	G	PASS	intron_variant	MODIFIER	ZMYM2	101082286	transcript	XM_019815643.1	protein_coding	1	c.-11+12211_-11+12216delAGAGAC
chrA1	1058415	G	T	PASS	intron_variant	MODIFIER	ZMYM2	101082286	transcript	XM_019815621.2	protein_coding	1	c.-11+12312G>T
chrA1	1058415	G	T	PASS	intron_variant	MODIFIER	ZMYM2	101082286	transcript	XM_019815692.2	protein_coding	1	c.-11+12312G>T
chrA1	1058415	G	T	PASS	intron_variant	MODIFIER	ZMYM2	101082286	transcript	XM_019815643.1	protein_coding	1	c.-11+12312G>T
chrA1	1059493	A	G	PASS	intron_variant	MODIFIER	ZMYM2	101082286	transcript	XM_019815621.2	protein_coding	1	c.-11+13390A>G
chrA1	1059493	A	G	PASS	intron_variant	MODIFIER	ZMYM2	101082286	transcript	XM_019815692.2	protein_coding	1	c.-11+13390A>G
chrA1	1059493	A	G	PASS	intron_variant	MODIFIER	ZMYM2	101082286	transcript	XM_019815643.1	protein_coding	1	c.-11+13390A>G
chrA1	1059497	G	GA	PASS	intron_variant	MODIFIER	ZMYM2	101082286	transcript	XM_019815621.2	protein_coding	1	c.-11+13394_-11+13395insA
chrA1	1059497	G	GA	PASS	intron_variant	MODIFIER	ZMYM2	101082286	transcript	XM_019815692.2	protein_coding	1	c.-11+13394_-11+13395insA
chrA1	1059497	G	GA	PASS	intron_variant	MODIFIER	ZMYM2	101082286	transcript	XM_019815643.1	protein_coding	1	c.-11+13394_-11+13395insA
chrA1	1060242	C	G	PASS	intron_variant	MODIFIER	ZMYM2	101082286	transcript	XM_019815621.2	protein_coding	1	c.-11+14139C>G
chrA1	1060242	C	G	PASS	intron_variant	MODIFIER	ZMYM2	101082286	transcript	XM_019815692.2	protein_coding	1	c.-11+14139C>G
chrA1	1060242	C	G	PASS	intron_variant	MODIFIER	ZMYM2	101082286	transcript	XM_019815643.1	protein_coding	1	c.-11+14139C>G
chrA1	1060714	T	C	PASS	intron_variant	MODIFIER	ZMYM2	101082286	transcript	XM_019815621.2	protein_coding	1	c.-11+14611T>C
chrA1	1060714	T	C	PASS	intron_variant	MODIFIER	ZMYM2	101082286	transcript	XM_019815692.2	protein_coding	1	c.-11+14611T>C
chrA1	1060714	T	C	PASS	intron_variant	MODIFIER	ZMYM2	101082286	transcript	XM_019815643.1	protein_coding	1	c.-11+14611T>C
chrA1	1062158	C	CAA	PASS	intron_variant	MODIFIER	ZMYM2	101082286	transcript	XM_019815621.2	protein_coding	1	c.-10-14141_-10-14140insAA
chrA1	1062158	C	CAA	PASS	intron_variant	MODIFIER	ZMYM2	101082286	transcript	XM_019815692.2	protein_coding	1	c.-10-14141_-10-14140insAA
chrA1	1062158	C	CAA	PASS	intron_variant	MODIFIER	ZMYM2	101082286	transcript	XM_019815643.1	protein_coding	1	c.-10-14141_-10-14140insAA
chrA1	1062177	C	CT	PASS	intron_variant	MODIFIER	ZMYM2	101082286	transcript	XM_019815621.2	protein_coding	1	c.-10-14122_-10-14121insT
chrA1	1062177	C	CT	PASS	intron_variant	MODIFIER	ZMYM2	101082286	transcript	XM_019815692.2	protein_coding	1	c.-10-14122_-10-14121insT
chrA1	1062177	C	CT	PASS	intron_variant	MODIFIER	ZMYM2	101082286	transcript	XM_019815643.1	protein_coding	1	c.-10-14122_-10-14121insT
chrA1	1062408	A	G	PASS	intron_variant	MODIFIER	ZMYM2	101082286	transcript	XM_019815621.2	protein_coding	1	c.-10-13891A>G
chrA1	1062408	A	G	PASS	intron_variant	MODIFIER	ZMYM2	101082286	transcript	XM_019815692.2	protein_coding	1	c.-10-13891A>G
chrA1	1062408	A	G	PASS	intron_variant	MODIFIER	ZMYM2	101082286	transcript	XM_019815643.1	protein_coding	1	c.-10-13891A>G
chrA1	1062529	T	C	PASS	intron_variant	MODIFIER	ZMYM2	101082286	transcript	XM_019815621.2	protein_coding	1	c.-10-13770T>C
chrA1	1062529	T	C	PASS	intron_variant	MODIFIER	ZMYM2	101082286	transcript	XM_019815692.2	protein_coding	1	c.-10-13770T>C
chrA1	1062529	T	C	PASS	intron_variant	MODIFIER	ZMYM2	101082286	transcript	XM_019815643.1	protein_coding	1	c.-10-13770T>C
chrA1	1062823	T	C	PASS	intron_variant	MODIFIER	ZMYM2	101082286	transcript	XM_019815621.2	protein_coding	1	c.-10-13476T>C
chrA1	1062823	T	C	PASS	intron_variant	MODIFIER	ZMYM2	101082286	transcript	XM_019815692.2	protein_coding	1	c.-10-13476T>C
chrA1	1062823	T	C	PASS	intron_variant	MODIFIER	ZMYM2	101082286	transcript	XM_019815643.1	protein_coding	1	c.-10-13476T>C
chrA1	1062961	TC	T	PASS	intron_variant	MODIFIER	ZMYM2	101082286	transcript	XM_019815621.2	protein_coding	1	c.-10-13337delC
chrA1	1062961	TC	T	PASS	intron_variant	MODIFIER	ZMYM2	101082286	transcript	XM_019815692.2	protein_coding	1	c.-10-13337delC
chrA1	1062961	TC	T	PASS	intron_variant	MODIFIER	ZMYM2	101082286	transcript	XM_019815643.1	protein_coding	1	c.-10-13337delC
chrA1	1064560	T	TA	PASS	intron_variant	MODIFIER	ZMYM2	101082286	transcript	XM_019815621.2	protein_coding	1	c.-10-11739_-10-11738insA
chrA1	1064560	T	TA	PASS	intron_variant	MODIFIER	ZMYM2	101082286	transcript	XM_019815692.2	protein_coding	1	c.-10-11739_-10-11738insA
chrA1	1064560	T	TA	PASS	intron_variant	MODIFIER	ZMYM2	101082286	transcript	XM_019815643.1	protein_coding	1	c.-10-11739_-10-11738insA
chrA1	1065584	A	G	PASS	intron_variant	MODIFIER	ZMYM2	101082286	transcript	XM_019815621.2	protein_coding	1	c.-10-10715A>G
chrA1	1065584	A	G	PASS	intron_variant	MODIFIER	ZMYM2	101082286	transcript	XM_019815692.2	protein_coding	1	c.-10-10715A>G
chrA1	1065584	A	G	PASS	intron_variant	MODIFIER	ZMYM2	101082286	transcript	XM_019815643.1	protein_coding	1	c.-10-10715A>G
chrA1	1065719	A	G	PASS	intron_variant	MODIFIER	ZMYM2	101082286	transcript	XM_019815621.2	protein_coding	1	c.-10-10580A>G
chrA1	1065719	A	G	PASS	intron_variant	MODIFIER	ZMYM2	101082286	transcript	XM_019815692.2	protein_coding	1	c.-10-10580A>G
chrA1	1065719	A	G	PASS	intron_variant	MODIFIER	ZMYM2	101082286	transcript	XM_019815643.1	protein_coding	1	c.-10-10580A>G
chrA1	1066152	T	C	PASS	intron_variant	MODIFIER	ZMYM2	101082286	transcript	XM_019815621.2	protein_coding	1	c.-10-10147T>C
chrA1	1066152	T	C	PASS	intron_variant	MODIFIER	ZMYM2	101082286	transcript	XM_019815692.2	protein_coding	1	c.-10-10147T>C
chrA1	1066152	T	C	PASS	intron_variant	MODIFIER	ZMYM2	101082286	transcript	XM_019815643.1	protein_coding	1	c.-10-10147T>C
chrA1	1066590	G	A	PASS	intron_variant	MODIFIER	ZMYM2	101082286	transcript	XM_019815621.2	protein_coding	1	c.-10-9709G>A
chrA1	1066590	G	A	PASS	intron_variant	MODIFIER	ZMYM2	101082286	transcript	XM_019815692.2	protein_coding	1	c.-10-9709G>A
chrA1	1066590	G	A	PASS	intron_variant	MODIFIER	ZMYM2	101082286	transcript	XM_019815643.1	protein_coding	1	c.-10-9709G>A
chrA1	1067096	T	C	PASS	intron_variant	MODIFIER	ZMYM2	101082286	transcript	XM_019815621.2	protein_coding	1	c.-10-9203T>C
chrA1	1067096	T	C	PASS	intron_variant	MODIFIER	ZMYM2	101082286	transcript	XM_019815692.2	protein_coding	1	c.-10-9203T>C
chrA1	1067096	T	C	PASS	intron_variant	MODIFIER	ZMYM2	101082286	transcript	XM_019815643.1	protein_coding	1	c.-10-9203T>C
chrA1	1067241	TCTG	T	PASS	intron_variant	MODIFIER	ZMYM2	101082286	transcript	XM_019815621.2	protein_coding	1	c.-10-9057_-10-9055delCTG
chrA1	1067241	TCTG	T	PASS	intron_variant	MODIFIER	ZMYM2	101082286	transcript	XM_019815692.2	protein_coding	1	c.-10-9057_-10-9055delCTG
chrA1	1067241	TCTG	T	PASS	intron_variant	MODIFIER	ZMYM2	101082286	transcript	XM_019815643.1	protein_coding	1	c.-10-9057_-10-9055delCTG
chrA1	1068619	A	G	PASS	intron_variant	MODIFIER	ZMYM2	101082286	transcript	XM_019815621.2	protein_coding	1	c.-10-7680A>G
chrA1	1068619	A	G	PASS	intron_variant	MODIFIER	ZMYM2	101082286	transcript	XM_019815692.2	protein_coding	1	c.-10-7680A>G
chrA1	1068619	A	G	PASS	intron_variant	MODIFIER	ZMYM2	101082286	transcript	XM_019815643.1	protein_coding	1	c.-10-7680A>G
chrA1	1068785	GA	G	PASS	intron_variant	MODIFIER	ZMYM2	101082286	transcript	XM_019815621.2	protein_coding	1	c.-10-7513delA
chrA1	1068785	GA	G	PASS	intron_variant	MODIFIER	ZMYM2	101082286	transcript	XM_019815692.2	protein_coding	1	c.-10-7513delA
chrA1	1068785	GA	G	PASS	intron_variant	MODIFIER	ZMYM2	101082286	transcript	XM_019815643.1	protein_coding	1	c.-10-7513delA
chrA1	1069170	T	C	PASS	intron_variant	MODIFIER	ZMYM2	101082286	transcript	XM_019815621.2	protein_coding	1	c.-10-7129T>C
chrA1	1069170	T	C	PASS	intron_variant	MODIFIER	ZMYM2	101082286	transcript	XM_019815692.2	protein_coding	1	c.-10-7129T>C
chrA1	1069170	T	C	PASS	intron_variant	MODIFIER	ZMYM2	101082286	transcript	XM_019815643.1	protein_coding	1	c.-10-7129T>C
chrA1	1069245	T	C	PASS	intron_variant	MODIFIER	ZMYM2	101082286	transcript	XM_019815621.2	protein_coding	1	c.-10-7054T>C
chrA1	1069245	T	C	PASS	intron_variant	MODIFIER	ZMYM2	101082286	transcript	XM_019815692.2	protein_coding	1	c.-10-7054T>C
chrA1	1069245	T	C	PASS	intron_variant	MODIFIER	ZMYM2	101082286	transcript	XM_019815643.1	protein_coding	1	c.-10-7054T>C
chrA1	1070100	G	GT	PASS	intron_variant	MODIFIER	ZMYM2	101082286	transcript	XM_019815621.2	protein_coding	1	c.-10-6199_-10-6198insT
chrA1	1070100	G	GT	PASS	intron_variant	MODIFIER	ZMYM2	101082286	transcript	XM_019815692.2	protein_coding	1	c.-10-6199_-10-6198insT
chrA1	1070100	G	GT	PASS	intron_variant	MODIFIER	ZMYM2	101082286	transcript	XM_019815643.1	protein_coding	1	c.-10-6199_-10-6198insT
chrA1	1070574	CTG	C	PASS	intron_variant	MODIFIER	ZMYM2	101082286	transcript	XM_019815621.2	protein_coding	1	c.-10-5724_-10-5723delTG
chrA1	1070574	CTG	C	PASS	intron_variant	MODIFIER	ZMYM2	101082286	transcript	XM_019815692.2	protein_coding	1	c.-10-5724_-10-5723delTG
chrA1	1070574	CTG	C	PASS	intron_variant	MODIFIER	ZMYM2	101082286	transcript	XM_019815643.1	protein_coding	1	c.-10-5724_-10-5723delTG
chrA1	1070814	G	A	PASS	intron_variant	MODIFIER	ZMYM2	101082286	transcript	XM_019815621.2	protein_coding	1	c.-10-5485G>A
chrA1	1070814	G	A	PASS	intron_variant	MODIFIER	ZMYM2	101082286	transcript	XM_019815692.2	protein_coding	1	c.-10-5485G>A
chrA1	1070814	G	A	PASS	intron_variant	MODIFIER	ZMYM2	101082286	transcript	XM_019815643.1	protein_coding	1	c.-10-5485G>A
chrA1	1071521	TTTTG	T	PASS	intron_variant	MODIFIER	ZMYM2	101082286	transcript	XM_019815621.2	protein_coding	1	c.-10-4777_-10-4774delTTTG
chrA1	1071521	TTTTG	T	PASS	intron_variant	MODIFIER	ZMYM2	101082286	transcript	XM_019815692.2	protein_coding	1	c.-10-4777_-10-4774delTTTG
chrA1	1071521	TTTTG	T	PASS	intron_variant	MODIFIER	ZMYM2	101082286	transcript	XM_019815643.1	protein_coding	1	c.-10-4777_-10-4774delTTTG
chrA1	1071551	T	A	PASS	intron_variant	MODIFIER	ZMYM2	101082286	transcript	XM_019815621.2	protein_coding	1	c.-10-4748T>A
chrA1	1071551	T	A	PASS	intron_variant	MODIFIER	ZMYM2	101082286	transcript	XM_019815692.2	protein_coding	1	c.-10-4748T>A
chrA1	1071551	T	A	PASS	intron_variant	MODIFIER	ZMYM2	101082286	transcript	XM_019815643.1	protein_coding	1	c.-10-4748T>A
chrA1	1071607	T	A	PASS	intron_variant	MODIFIER	ZMYM2	101082286	transcript	XM_019815621.2	protein_coding	1	c.-10-4692T>A
chrA1	1071607	T	A	PASS	intron_variant	MODIFIER	ZMYM2	101082286	transcript	XM_019815692.2	protein_coding	1	c.-10-4692T>A
chrA1	1071607	T	A	PASS	intron_variant	MODIFIER	ZMYM2	101082286	transcript	XM_019815643.1	protein_coding	1	c.-10-4692T>A
chrA1	1071860	G	T	PASS	intron_variant	MODIFIER	ZMYM2	101082286	transcript	XM_019815621.2	protein_coding	1	c.-10-4439G>T
chrA1	1071860	G	T	PASS	intron_variant	MODIFIER	ZMYM2	101082286	transcript	XM_019815692.2	protein_coding	1	c.-10-4439G>T
chrA1	1071860	G	T	PASS	intron_variant	MODIFIER	ZMYM2	101082286	transcript	XM_019815643.1	protein_coding	1	c.-10-4439G>T
chrA1	1072611	T	C	PASS	intron_variant	MODIFIER	ZMYM2	101082286	transcript	XM_019815621.2	protein_coding	1	c.-10-3688T>C
chrA1	1072611	T	C	PASS	intron_variant	MODIFIER	ZMYM2	101082286	transcript	XM_019815692.2	protein_coding	1	c.-10-3688T>C
chrA1	1072611	T	C	PASS	intron_variant	MODIFIER	ZMYM2	101082286	transcript	XM_019815643.1	protein_coding	1	c.-10-3688T>C
chrA1	1072712	T	C	PASS	intron_variant	MODIFIER	ZMYM2	101082286	transcript	XM_019815621.2	protein_coding	1	c.-10-3587T>C
chrA1	1072712	T	C	PASS	intron_variant	MODIFIER	ZMYM2	101082286	transcript	XM_019815692.2	protein_coding	1	c.-10-3587T>C
chrA1	1072712	T	C	PASS	intron_variant	MODIFIER	ZMYM2	101082286	transcript	XM_019815643.1	protein_coding	1	c.-10-3587T>C
chrA1	1073204	TCTCTCTCTC	T	PASS	intron_variant	MODIFIER	ZMYM2	101082286	transcript	XM_019815621.2	protein_coding	1	c.-10-3094_-10-3086delCTCTCTCTC
chrA1	1073204	TCTCTCTCTC	T	PASS	intron_variant	MODIFIER	ZMYM2	101082286	transcript	XM_019815692.2	protein_coding	1	c.-10-3094_-10-3086delCTCTCTCTC
chrA1	1073204	TCTCTCTCTC	T	PASS	intron_variant	MODIFIER	ZMYM2	101082286	transcript	XM_019815643.1	protein_coding	1	c.-10-3094_-10-3086delCTCTCTCTC
chrA1	1073449	CT	C	PASS	intron_variant	MODIFIER	ZMYM2	101082286	transcript	XM_019815621.2	protein_coding	1	c.-10-2849delT
chrA1	1073449	CT	C	PASS	intron_variant	MODIFIER	ZMYM2	101082286	transcript	XM_019815692.2	protein_coding	1	c.-10-2849delT
chrA1	1073449	CT	C	PASS	intron_variant	MODIFIER	ZMYM2	101082286	transcript	XM_019815643.1	protein_coding	1	c.-10-2849delT
chrA1	1073497	T	G	PASS	intron_variant	MODIFIER	ZMYM2	101082286	transcript	XM_019815621.2	protein_coding	1	c.-10-2802T>G
chrA1	1073497	T	G	PASS	intron_variant	MODIFIER	ZMYM2	101082286	transcript	XM_019815692.2	protein_coding	1	c.-10-2802T>G
chrA1	1073497	T	G	PASS	intron_variant	MODIFIER	ZMYM2	101082286	transcript	XM_019815643.1	protein_coding	1	c.-10-2802T>G
chrA1	1073688	C	T	PASS	intron_variant	MODIFIER	ZMYM2	101082286	transcript	XM_019815621.2	protein_coding	1	c.-10-2611C>T
chrA1	1073688	C	T	PASS	intron_variant	MODIFIER	ZMYM2	101082286	transcript	XM_019815692.2	protein_coding	1	c.-10-2611C>T
chrA1	1073688	C	T	PASS	intron_variant	MODIFIER	ZMYM2	101082286	transcript	XM_019815643.1	protein_coding	1	c.-10-2611C>T
chrA1	1073831	T	G	PASS	intron_variant	MODIFIER	ZMYM2	101082286	transcript	XM_019815621.2	protein_coding	1	c.-10-2468T>G
chrA1	1073831	T	G	PASS	intron_variant	MODIFIER	ZMYM2	101082286	transcript	XM_019815692.2	protein_coding	1	c.-10-2468T>G
chrA1	1073831	T	G	PASS	intron_variant	MODIFIER	ZMYM2	101082286	transcript	XM_019815643.1	protein_coding	1	c.-10-2468T>G
chrA1	1074246	T	TA	PASS	intron_variant	MODIFIER	ZMYM2	101082286	transcript	XM_019815621.2	protein_coding	1	c.-10-2053_-10-2052insA
chrA1	1074246	T	TA	PASS	intron_variant	MODIFIER	ZMYM2	101082286	transcript	XM_019815692.2	protein_coding	1	c.-10-2053_-10-2052insA
chrA1	1074246	T	TA	PASS	intron_variant	MODIFIER	ZMYM2	101082286	transcript	XM_019815643.1	protein_coding	1	c.-10-2053_-10-2052insA
chrA1	1075640	G	A	PASS	intron_variant	MODIFIER	ZMYM2	101082286	transcript	XM_019815621.2	protein_coding	1	c.-10-659G>A
chrA1	1075640	G	A	PASS	intron_variant	MODIFIER	ZMYM2	101082286	transcript	XM_019815692.2	protein_coding	1	c.-10-659G>A
chrA1	1075640	G	A	PASS	intron_variant	MODIFIER	ZMYM2	101082286	transcript	XM_019815643.1	protein_coding	1	c.-10-659G>A
chrA1	1075661	C	T	PASS	intron_variant	MODIFIER	ZMYM2	101082286	transcript	XM_019815621.2	protein_coding	1	c.-10-638C>T
chrA1	1075661	C	T	PASS	intron_variant	MODIFIER	ZMYM2	101082286	transcript	XM_019815692.2	protein_coding	1	c.-10-638C>T
chrA1	1075661	C	T	PASS	intron_variant	MODIFIER	ZMYM2	101082286	transcript	XM_019815643.1	protein_coding	1	c.-10-638C>T
chrA1	1075918	CAT	C	PASS	intron_variant	MODIFIER	ZMYM2	101082286	transcript	XM_019815621.2	protein_coding	1	c.-10-380_-10-379delAT
chrA1	1075918	CAT	C	PASS	intron_variant	MODIFIER	ZMYM2	101082286	transcript	XM_019815692.2	protein_coding	1	c.-10-380_-10-379delAT
chrA1	1075918	CAT	C	PASS	intron_variant	MODIFIER	ZMYM2	101082286	transcript	XM_019815643.1	protein_coding	1	c.-10-380_-10-379delAT
chrA1	1076044	AT	A	PASS	intron_variant	MODIFIER	ZMYM2	101082286	transcript	XM_019815621.2	protein_coding	1	c.-10-254delT
chrA1	1076044	AT	A	PASS	intron_variant	MODIFIER	ZMYM2	101082286	transcript	XM_019815692.2	protein_coding	1	c.-10-254delT
chrA1	1076044	AT	A	PASS	intron_variant	MODIFIER	ZMYM2	101082286	transcript	XM_019815643.1	protein_coding	1	c.-10-254delT
chrA1	1077227	G	A	PASS	intron_variant	MODIFIER	ZMYM2	101082286	transcript	XM_019815621.2	protein_coding	2	c.847+72G>A
chrA1	1077227	G	A	PASS	intron_variant	MODIFIER	ZMYM2	101082286	transcript	XM_019815692.2	protein_coding	2	c.847+72G>A
chrA1	1077227	G	A	PASS	intron_variant	MODIFIER	ZMYM2	101082286	transcript	XM_019815643.1	protein_coding	3	c.586+72G>A
chrA1	1077356	G	A	PASS	intron_variant	MODIFIER	ZMYM2	101082286	transcript	XM_019815621.2	protein_coding	2	c.847+201G>A
chrA1	1077356	G	A	PASS	intron_variant	MODIFIER	ZMYM2	101082286	transcript	XM_019815692.2	protein_coding	2	c.847+201G>A
chrA1	1077356	G	A	PASS	intron_variant	MODIFIER	ZMYM2	101082286	transcript	XM_019815643.1	protein_coding	3	c.586+201G>A
chrA1	1077519	C	CTTGTA	PASS	intron_variant	MODIFIER	ZMYM2	101082286	transcript	XM_019815621.2	protein_coding	2	c.847+364_847+365insTTGTA
chrA1	1077519	C	CTTGTA	PASS	intron_variant	MODIFIER	ZMYM2	101082286	transcript	XM_019815692.2	protein_coding	2	c.847+364_847+365insTTGTA
chrA1	1077519	C	CTTGTA	PASS	intron_variant	MODIFIER	ZMYM2	101082286	transcript	XM_019815643.1	protein_coding	3	c.586+364_586+365insTTGTA
chrA1	1077604	G	A	PASS	intron_variant	MODIFIER	ZMYM2	101082286	transcript	XM_019815621.2	protein_coding	2	c.847+449G>A
chrA1	1077604	G	A	PASS	intron_variant	MODIFIER	ZMYM2	101082286	transcript	XM_019815692.2	protein_coding	2	c.847+449G>A
chrA1	1077604	G	A	PASS	intron_variant	MODIFIER	ZMYM2	101082286	transcript	XM_019815643.1	protein_coding	3	c.586+449G>A
chrA1	1077663	G	C	PASS	intron_variant	MODIFIER	ZMYM2	101082286	transcript	XM_019815621.2	protein_coding	2	c.847+508G>C
chrA1	1077663	G	C	PASS	intron_variant	MODIFIER	ZMYM2	101082286	transcript	XM_019815692.2	protein_coding	2	c.847+508G>C
chrA1	1077663	G	C	PASS	intron_variant	MODIFIER	ZMYM2	101082286	transcript	XM_019815643.1	protein_coding	3	c.586+508G>C
chrA1	1077787	GTCTT	G	PASS	intron_variant	MODIFIER	ZMYM2	101082286	transcript	XM_019815621.2	protein_coding	2	c.847+633_847+636delTCTT
chrA1	1077787	GTCTT	G	PASS	intron_variant	MODIFIER	ZMYM2	101082286	transcript	XM_019815692.2	protein_coding	2	c.847+633_847+636delTCTT
chrA1	1077787	GTCTT	G	PASS	intron_variant	MODIFIER	ZMYM2	101082286	transcript	XM_019815643.1	protein_coding	3	c.586+633_586+636delTCTT
chrA1	1078760	G	A	PASS	intron_variant	MODIFIER	ZMYM2	101082286	transcript	XM_019815621.2	protein_coding	2	c.847+1605G>A
chrA1	1078760	G	A	PASS	intron_variant	MODIFIER	ZMYM2	101082286	transcript	XM_019815692.2	protein_coding	2	c.847+1605G>A
chrA1	1078760	G	A	PASS	intron_variant	MODIFIER	ZMYM2	101082286	transcript	XM_019815643.1	protein_coding	3	c.586+1605G>A
chrA1	1078956	A	T	PASS	intron_variant	MODIFIER	ZMYM2	101082286	transcript	XM_019815621.2	protein_coding	2	c.847+1801A>T
chrA1	1078956	A	T	PASS	intron_variant	MODIFIER	ZMYM2	101082286	transcript	XM_019815692.2	protein_coding	2	c.847+1801A>T
chrA1	1078956	A	T	PASS	intron_variant	MODIFIER	ZMYM2	101082286	transcript	XM_019815643.1	protein_coding	3	c.586+1801A>T
chrA1	1079171	TA	T	PASS	intron_variant	MODIFIER	ZMYM2	101082286	transcript	XM_019815621.2	protein_coding	2	c.847+2017delA
chrA1	1079171	TA	T	PASS	intron_variant	MODIFIER	ZMYM2	101082286	transcript	XM_019815692.2	protein_coding	2	c.847+2017delA
chrA1	1079171	TA	T	PASS	intron_variant	MODIFIER	ZMYM2	101082286	transcript	XM_019815643.1	protein_coding	3	c.586+2017delA
chrA1	1080047	C	CACTT	PASS	intron_variant	MODIFIER	ZMYM2	101082286	transcript	XM_019815621.2	protein_coding	2	c.848-1504_848-1503insACTT
chrA1	1080047	C	CACTT	PASS	intron_variant	MODIFIER	ZMYM2	101082286	transcript	XM_019815692.2	protein_coding	2	c.848-1504_848-1503insACTT
chrA1	1080047	C	CACTT	PASS	intron_variant	MODIFIER	ZMYM2	101082286	transcript	XM_019815643.1	protein_coding	3	c.587-1504_587-1503insACTT
chrA1	1080218	A	G	PASS	intron_variant	MODIFIER	ZMYM2	101082286	transcript	XM_019815621.2	protein_coding	2	c.848-1333A>G
chrA1	1080218	A	G	PASS	intron_variant	MODIFIER	ZMYM2	101082286	transcript	XM_019815692.2	protein_coding	2	c.848-1333A>G
chrA1	1080218	A	G	PASS	intron_variant	MODIFIER	ZMYM2	101082286	transcript	XM_019815643.1	protein_coding	3	c.587-1333A>G
chrA1	1080356	A	T	PASS	intron_variant	MODIFIER	ZMYM2	101082286	transcript	XM_019815621.2	protein_coding	2	c.848-1195A>T
chrA1	1080356	A	T	PASS	intron_variant	MODIFIER	ZMYM2	101082286	transcript	XM_019815692.2	protein_coding	2	c.848-1195A>T
chrA1	1080356	A	T	PASS	intron_variant	MODIFIER	ZMYM2	101082286	transcript	XM_019815643.1	protein_coding	3	c.587-1195A>T
chrA1	1080940	G	A	PASS	intron_variant	MODIFIER	ZMYM2	101082286	transcript	XM_019815621.2	protein_coding	2	c.848-611G>A
chrA1	1080940	G	A	PASS	intron_variant	MODIFIER	ZMYM2	101082286	transcript	XM_019815692.2	protein_coding	2	c.848-611G>A
chrA1	1080940	G	A	PASS	intron_variant	MODIFIER	ZMYM2	101082286	transcript	XM_019815643.1	protein_coding	3	c.587-611G>A
chrA1	1081196	G	A	PASS	intron_variant	MODIFIER	ZMYM2	101082286	transcript	XM_019815621.2	protein_coding	2	c.848-355G>A
chrA1	1081196	G	A	PASS	intron_variant	MODIFIER	ZMYM2	101082286	transcript	XM_019815692.2	protein_coding	2	c.848-355G>A
chrA1	1081196	G	A	PASS	intron_variant	MODIFIER	ZMYM2	101082286	transcript	XM_019815643.1	protein_coding	3	c.587-355G>A
chrA1	1081976	A	G	PASS	intron_variant	MODIFIER	ZMYM2	101082286	transcript	XM_019815621.2	protein_coding	3	c.1133+140A>G
chrA1	1081976	A	G	PASS	intron_variant	MODIFIER	ZMYM2	101082286	transcript	XM_019815692.2	protein_coding	3	c.1133+140A>G
chrA1	1081976	A	G	PASS	intron_variant	MODIFIER	ZMYM2	101082286	transcript	XM_019815643.1	protein_coding	4	c.872+140A>G
chrA1	1082203	C	G	PASS	intron_variant	MODIFIER	ZMYM2	101082286	transcript	XM_019815621.2	protein_coding	3	c.1133+367C>G
chrA1	1082203	C	G	PASS	intron_variant	MODIFIER	ZMYM2	101082286	transcript	XM_019815692.2	protein_coding	3	c.1133+367C>G
chrA1	1082203	C	G	PASS	intron_variant	MODIFIER	ZMYM2	101082286	transcript	XM_019815643.1	protein_coding	4	c.872+367C>G
chrA1	1082860	A	G	PASS	intron_variant	MODIFIER	ZMYM2	101082286	transcript	XM_019815621.2	protein_coding	3	c.1134-483A>G
chrA1	1082860	A	G	PASS	intron_variant	MODIFIER	ZMYM2	101082286	transcript	XM_019815692.2	protein_coding	3	c.1134-483A>G
chrA1	1082860	A	G	PASS	intron_variant	MODIFIER	ZMYM2	101082286	transcript	XM_019815643.1	protein_coding	4	c.873-483A>G
chrA1	1082936	TC	T	PASS	intron_variant	MODIFIER	ZMYM2	101082286	transcript	XM_019815621.2	protein_coding	3	c.1134-406delC
chrA1	1082936	TC	T	PASS	intron_variant	MODIFIER	ZMYM2	101082286	transcript	XM_019815692.2	protein_coding	3	c.1134-406delC
chrA1	1082936	TC	T	PASS	intron_variant	MODIFIER	ZMYM2	101082286	transcript	XM_019815643.1	protein_coding	4	c.873-406delC
chrA1	1083187	C	G	PASS	intron_variant	MODIFIER	ZMYM2	101082286	transcript	XM_019815621.2	protein_coding	3	c.1134-156C>G
chrA1	1083187	C	G	PASS	intron_variant	MODIFIER	ZMYM2	101082286	transcript	XM_019815692.2	protein_coding	3	c.1134-156C>G
chrA1	1083187	C	G	PASS	intron_variant	MODIFIER	ZMYM2	101082286	transcript	XM_019815643.1	protein_coding	4	c.873-156C>G
chrA1	1083276	A	G	PASS	intron_variant	MODIFIER	ZMYM2	101082286	transcript	XM_019815621.2	protein_coding	3	c.1134-67A>G
chrA1	1083276	A	G	PASS	intron_variant	MODIFIER	ZMYM2	101082286	transcript	XM_019815692.2	protein_coding	3	c.1134-67A>G
chrA1	1083276	A	G	PASS	intron_variant	MODIFIER	ZMYM2	101082286	transcript	XM_019815643.1	protein_coding	4	c.873-67A>G
chrA1	1083549	T	G	PASS	intron_variant	MODIFIER	ZMYM2	101082286	transcript	XM_019815621.2	protein_coding	4	c.1299+41T>G
chrA1	1083549	T	G	PASS	intron_variant	MODIFIER	ZMYM2	101082286	transcript	XM_019815692.2	protein_coding	4	c.1299+41T>G
chrA1	1083549	T	G	PASS	intron_variant	MODIFIER	ZMYM2	101082286	transcript	XM_019815643.1	protein_coding	5	c.1038+41T>G
chrA1	1083705	C	CAA	PASS	intron_variant	MODIFIER	ZMYM2	101082286	transcript	XM_019815621.2	protein_coding	4	c.1299+197_1299+198insAA
chrA1	1083705	C	CAA	PASS	intron_variant	MODIFIER	ZMYM2	101082286	transcript	XM_019815692.2	protein_coding	4	c.1299+197_1299+198insAA
chrA1	1083705	C	CAA	PASS	intron_variant	MODIFIER	ZMYM2	101082286	transcript	XM_019815643.1	protein_coding	5	c.1038+197_1038+198insAA
chrA1	1083760	AGAACAAATG	A	PASS	intron_variant	MODIFIER	ZMYM2	101082286	transcript	XM_019815621.2	protein_coding	4	c.1299+253_1299+261delGAACAAATG
chrA1	1083760	AGAACAAATG	A	PASS	intron_variant	MODIFIER	ZMYM2	101082286	transcript	XM_019815692.2	protein_coding	4	c.1299+253_1299+261delGAACAAATG
chrA1	1083760	AGAACAAATG	A	PASS	intron_variant	MODIFIER	ZMYM2	101082286	transcript	XM_019815643.1	protein_coding	5	c.1038+253_1038+261delGAACAAATG
chrA1	1084125	T	G	PASS	intron_variant	MODIFIER	ZMYM2	101082286	transcript	XM_019815621.2	protein_coding	4	c.1300-116T>G
chrA1	1084125	T	G	PASS	intron_variant	MODIFIER	ZMYM2	101082286	transcript	XM_019815692.2	protein_coding	4	c.1300-116T>G
chrA1	1084125	T	G	PASS	intron_variant	MODIFIER	ZMYM2	101082286	transcript	XM_019815643.1	protein_coding	5	c.1039-116T>G
chrA1	1084847	T	TTCTCTCTCTCTCTG	PASS	intron_variant	MODIFIER	ZMYM2	101082286	transcript	XM_019815621.2	protein_coding	5	c.1512+394_1512+395insTCTCTCTCTCTCTG
chrA1	1084847	T	TTCTCTCTCTCTCTG	PASS	intron_variant	MODIFIER	ZMYM2	101082286	transcript	XM_019815692.2	protein_coding	5	c.1512+394_1512+395insTCTCTCTCTCTCTG
chrA1	1084847	T	TTCTCTCTCTCTCTG	PASS	intron_variant	MODIFIER	ZMYM2	101082286	transcript	XM_019815643.1	protein_coding	6	c.1251+394_1251+395insTCTCTCTCTCTCTG
chrA1	1085060	T	G	PASS	intron_variant	MODIFIER	ZMYM2	101082286	transcript	XM_019815621.2	protein_coding	5	c.1512+607T>G
chrA1	1085060	T	G	PASS	intron_variant	MODIFIER	ZMYM2	101082286	transcript	XM_019815692.2	protein_coding	5	c.1512+607T>G
chrA1	1085060	T	G	PASS	intron_variant	MODIFIER	ZMYM2	101082286	transcript	XM_019815643.1	protein_coding	6	c.1251+607T>G
chrA1	1086007	G	A	PASS	intron_variant	MODIFIER	ZMYM2	101082286	transcript	XM_019815621.2	protein_coding	5	c.1512+1554G>A
chrA1	1086007	G	A	PASS	intron_variant	MODIFIER	ZMYM2	101082286	transcript	XM_019815692.2	protein_coding	5	c.1512+1554G>A
chrA1	1086007	G	A	PASS	intron_variant	MODIFIER	ZMYM2	101082286	transcript	XM_019815643.1	protein_coding	6	c.1251+1554G>A
chrA1	1086289	G	A	PASS	intron_variant	MODIFIER	ZMYM2	101082286	transcript	XM_019815621.2	protein_coding	5	c.1512+1836G>A
chrA1	1086289	G	A	PASS	intron_variant	MODIFIER	ZMYM2	101082286	transcript	XM_019815692.2	protein_coding	5	c.1512+1836G>A
chrA1	1086289	G	A	PASS	intron_variant	MODIFIER	ZMYM2	101082286	transcript	XM_019815643.1	protein_coding	6	c.1251+1836G>A
chrA1	1086447	G	GT	PASS	intron_variant	MODIFIER	ZMYM2	101082286	transcript	XM_019815621.2	protein_coding	5	c.1512+1994_1512+1995insT
chrA1	1086447	G	GT	PASS	intron_variant	MODIFIER	ZMYM2	101082286	transcript	XM_019815692.2	protein_coding	5	c.1512+1994_1512+1995insT
chrA1	1086447	G	GT	PASS	intron_variant	MODIFIER	ZMYM2	101082286	transcript	XM_019815643.1	protein_coding	6	c.1251+1994_1251+1995insT
chrA1	1086659	C	T	PASS	intron_variant	MODIFIER	ZMYM2	101082286	transcript	XM_019815621.2	protein_coding	5	c.1512+2206C>T
chrA1	1086659	C	T	PASS	intron_variant	MODIFIER	ZMYM2	101082286	transcript	XM_019815692.2	protein_coding	5	c.1512+2206C>T
chrA1	1086659	C	T	PASS	intron_variant	MODIFIER	ZMYM2	101082286	transcript	XM_019815643.1	protein_coding	6	c.1251+2206C>T
chrA1	1087194	T	G	PASS	intron_variant	MODIFIER	ZMYM2	101082286	transcript	XM_019815621.2	protein_coding	5	c.1512+2741T>G
chrA1	1087194	T	G	PASS	intron_variant	MODIFIER	ZMYM2	101082286	transcript	XM_019815692.2	protein_coding	5	c.1512+2741T>G
chrA1	1087194	T	G	PASS	intron_variant	MODIFIER	ZMYM2	101082286	transcript	XM_019815643.1	protein_coding	6	c.1251+2741T>G
chrA1	1087387	A	T	PASS	intron_variant	MODIFIER	ZMYM2	101082286	transcript	XM_019815621.2	protein_coding	5	c.1512+2934A>T
chrA1	1087387	A	T	PASS	intron_variant	MODIFIER	ZMYM2	101082286	transcript	XM_019815692.2	protein_coding	5	c.1512+2934A>T
chrA1	1087387	A	T	PASS	intron_variant	MODIFIER	ZMYM2	101082286	transcript	XM_019815643.1	protein_coding	6	c.1251+2934A>T
chrA1	1087425	TAAAGG	T	PASS	intron_variant	MODIFIER	ZMYM2	101082286	transcript	XM_019815621.2	protein_coding	5	c.1512+2973_1512+2977delAAAGG
chrA1	1087425	TAAAGG	T	PASS	intron_variant	MODIFIER	ZMYM2	101082286	transcript	XM_019815692.2	protein_coding	5	c.1512+2973_1512+2977delAAAGG
chrA1	1087425	TAAAGG	T	PASS	intron_variant	MODIFIER	ZMYM2	101082286	transcript	XM_019815643.1	protein_coding	6	c.1251+2973_1251+2977delAAAGG
chrA1	1087712	G	GTGTATA	PASS	intron_variant	MODIFIER	ZMYM2	101082286	transcript	XM_019815621.2	protein_coding	5	c.1512+3259_1512+3260insTGTATA
chrA1	1087712	G	GTGTATA	PASS	intron_variant	MODIFIER	ZMYM2	101082286	transcript	XM_019815692.2	protein_coding	5	c.1512+3259_1512+3260insTGTATA
chrA1	1087712	G	GTGTATA	PASS	intron_variant	MODIFIER	ZMYM2	101082286	transcript	XM_019815643.1	protein_coding	6	c.1251+3259_1251+3260insTGTATA
chrA1	1088648	T	A	PASS	intron_variant	MODIFIER	ZMYM2	101082286	transcript	XM_019815621.2	protein_coding	5	c.1512+4195T>A
chrA1	1088648	T	A	PASS	intron_variant	MODIFIER	ZMYM2	101082286	transcript	XM_019815692.2	protein_coding	5	c.1512+4195T>A
chrA1	1088648	T	A	PASS	intron_variant	MODIFIER	ZMYM2	101082286	transcript	XM_019815643.1	protein_coding	6	c.1251+4195T>A
chrA1	1090161	GA	G	PASS	intron_variant	MODIFIER	ZMYM2	101082286	transcript	XM_019815621.2	protein_coding	5	c.1512+5709delA
chrA1	1090161	GA	G	PASS	intron_variant	MODIFIER	ZMYM2	101082286	transcript	XM_019815692.2	protein_coding	5	c.1512+5709delA
chrA1	1090161	GA	G	PASS	intron_variant	MODIFIER	ZMYM2	101082286	transcript	XM_019815643.1	protein_coding	6	c.1251+5709delA
chrA1	1090469	T	G	PASS	intron_variant	MODIFIER	ZMYM2	101082286	transcript	XM_019815621.2	protein_coding	5	c.1512+6016T>G
chrA1	1090469	T	G	PASS	intron_variant	MODIFIER	ZMYM2	101082286	transcript	XM_019815692.2	protein_coding	5	c.1512+6016T>G
chrA1	1090469	T	G	PASS	intron_variant	MODIFIER	ZMYM2	101082286	transcript	XM_019815643.1	protein_coding	6	c.1251+6016T>G
chrA1	1090571	G	A	PASS	intron_variant	MODIFIER	ZMYM2	101082286	transcript	XM_019815621.2	protein_coding	5	c.1513-6032G>A
chrA1	1090571	G	A	PASS	intron_variant	MODIFIER	ZMYM2	101082286	transcript	XM_019815692.2	protein_coding	5	c.1513-6032G>A
chrA1	1090571	G	A	PASS	intron_variant	MODIFIER	ZMYM2	101082286	transcript	XM_019815643.1	protein_coding	6	c.1252-6032G>A
chrA1	1090977	A	G	PASS	intron_variant	MODIFIER	ZMYM2	101082286	transcript	XM_019815621.2	protein_coding	5	c.1513-5626A>G
chrA1	1090977	A	G	PASS	intron_variant	MODIFIER	ZMYM2	101082286	transcript	XM_019815692.2	protein_coding	5	c.1513-5626A>G
chrA1	1090977	A	G	PASS	intron_variant	MODIFIER	ZMYM2	101082286	transcript	XM_019815643.1	protein_coding	6	c.1252-5626A>G
chrA1	1091011	C	T	PASS	intron_variant	MODIFIER	ZMYM2	101082286	transcript	XM_019815621.2	protein_coding	5	c.1513-5592C>T
chrA1	1091011	C	T	PASS	intron_variant	MODIFIER	ZMYM2	101082286	transcript	XM_019815692.2	protein_coding	5	c.1513-5592C>T
chrA1	1091011	C	T	PASS	intron_variant	MODIFIER	ZMYM2	101082286	transcript	XM_019815643.1	protein_coding	6	c.1252-5592C>T
chrA1	1092081	T	G	PASS	intron_variant	MODIFIER	ZMYM2	101082286	transcript	XM_019815621.2	protein_coding	5	c.1513-4522T>G
chrA1	1092081	T	G	PASS	intron_variant	MODIFIER	ZMYM2	101082286	transcript	XM_019815692.2	protein_coding	5	c.1513-4522T>G
chrA1	1092081	T	G	PASS	intron_variant	MODIFIER	ZMYM2	101082286	transcript	XM_019815643.1	protein_coding	6	c.1252-4522T>G
chrA1	1092674	CCTATAG	C	PASS	intron_variant	MODIFIER	ZMYM2	101082286	transcript	XM_019815621.2	protein_coding	5	c.1513-3928_1513-3923delCTATAG
chrA1	1092674	CCTATAG	C	PASS	intron_variant	MODIFIER	ZMYM2	101082286	transcript	XM_019815692.2	protein_coding	5	c.1513-3928_1513-3923delCTATAG
chrA1	1092674	CCTATAG	C	PASS	intron_variant	MODIFIER	ZMYM2	101082286	transcript	XM_019815643.1	protein_coding	6	c.1252-3928_1252-3923delCTATAG
chrA1	1093115	A	G	PASS	intron_variant	MODIFIER	ZMYM2	101082286	transcript	XM_019815621.2	protein_coding	5	c.1513-3488A>G
chrA1	1093115	A	G	PASS	intron_variant	MODIFIER	ZMYM2	101082286	transcript	XM_019815692.2	protein_coding	5	c.1513-3488A>G
chrA1	1093115	A	G	PASS	intron_variant	MODIFIER	ZMYM2	101082286	transcript	XM_019815643.1	protein_coding	6	c.1252-3488A>G
chrA1	1093316	GAC	G	PASS	intron_variant	MODIFIER	ZMYM2	101082286	transcript	XM_019815621.2	protein_coding	5	c.1513-3286_1513-3285delAC
chrA1	1093316	GAC	G	PASS	intron_variant	MODIFIER	ZMYM2	101082286	transcript	XM_019815692.2	protein_coding	5	c.1513-3286_1513-3285delAC
chrA1	1093316	GAC	G	PASS	intron_variant	MODIFIER	ZMYM2	101082286	transcript	XM_019815643.1	protein_coding	6	c.1252-3286_1252-3285delAC
chrA1	1093405	G	A	PASS	intron_variant	MODIFIER	ZMYM2	101082286	transcript	XM_019815621.2	protein_coding	5	c.1513-3198G>A
chrA1	1093405	G	A	PASS	intron_variant	MODIFIER	ZMYM2	101082286	transcript	XM_019815692.2	protein_coding	5	c.1513-3198G>A
chrA1	1093405	G	A	PASS	intron_variant	MODIFIER	ZMYM2	101082286	transcript	XM_019815643.1	protein_coding	6	c.1252-3198G>A
chrA1	1093538	A	G	PASS	intron_variant	MODIFIER	ZMYM2	101082286	transcript	XM_019815621.2	protein_coding	5	c.1513-3065A>G
chrA1	1093538	A	G	PASS	intron_variant	MODIFIER	ZMYM2	101082286	transcript	XM_019815692.2	protein_coding	5	c.1513-3065A>G
chrA1	1093538	A	G	PASS	intron_variant	MODIFIER	ZMYM2	101082286	transcript	XM_019815643.1	protein_coding	6	c.1252-3065A>G
chrA1	1093751	A	G	PASS	intron_variant	MODIFIER	ZMYM2	101082286	transcript	XM_019815621.2	protein_coding	5	c.1513-2852A>G
chrA1	1093751	A	G	PASS	intron_variant	MODIFIER	ZMYM2	101082286	transcript	XM_019815692.2	protein_coding	5	c.1513-2852A>G
chrA1	1093751	A	G	PASS	intron_variant	MODIFIER	ZMYM2	101082286	transcript	XM_019815643.1	protein_coding	6	c.1252-2852A>G
chrA1	1093859	A	G	PASS	intron_variant	MODIFIER	ZMYM2	101082286	transcript	XM_019815621.2	protein_coding	5	c.1513-2744A>G
chrA1	1093859	A	G	PASS	intron_variant	MODIFIER	ZMYM2	101082286	transcript	XM_019815692.2	protein_coding	5	c.1513-2744A>G
chrA1	1093859	A	G	PASS	intron_variant	MODIFIER	ZMYM2	101082286	transcript	XM_019815643.1	protein_coding	6	c.1252-2744A>G
chrA1	1095418	A	ATGAT	PASS	intron_variant	MODIFIER	ZMYM2	101082286	transcript	XM_019815621.2	protein_coding	5	c.1513-1185_1513-1184insTGAT
chrA1	1095418	A	ATGAT	PASS	intron_variant	MODIFIER	ZMYM2	101082286	transcript	XM_019815692.2	protein_coding	5	c.1513-1185_1513-1184insTGAT
chrA1	1095418	A	ATGAT	PASS	intron_variant	MODIFIER	ZMYM2	101082286	transcript	XM_019815643.1	protein_coding	6	c.1252-1185_1252-1184insTGAT
chrA1	1095697	C	T	PASS	intron_variant	MODIFIER	ZMYM2	101082286	transcript	XM_019815621.2	protein_coding	5	c.1513-906C>T
chrA1	1095697	C	T	PASS	intron_variant	MODIFIER	ZMYM2	101082286	transcript	XM_019815692.2	protein_coding	5	c.1513-906C>T
chrA1	1095697	C	T	PASS	intron_variant	MODIFIER	ZMYM2	101082286	transcript	XM_019815643.1	protein_coding	6	c.1252-906C>T
chrA1	1096035	G	A	PASS	intron_variant	MODIFIER	ZMYM2	101082286	transcript	XM_019815621.2	protein_coding	5	c.1513-568G>A
chrA1	1096035	G	A	PASS	intron_variant	MODIFIER	ZMYM2	101082286	transcript	XM_019815692.2	protein_coding	5	c.1513-568G>A
chrA1	1096035	G	A	PASS	intron_variant	MODIFIER	ZMYM2	101082286	transcript	XM_019815643.1	protein_coding	6	c.1252-568G>A
chrA1	1096106	G	A	PASS	intron_variant	MODIFIER	ZMYM2	101082286	transcript	XM_019815621.2	protein_coding	5	c.1513-497G>A
chrA1	1096106	G	A	PASS	intron_variant	MODIFIER	ZMYM2	101082286	transcript	XM_019815692.2	protein_coding	5	c.1513-497G>A
chrA1	1096106	G	A	PASS	intron_variant	MODIFIER	ZMYM2	101082286	transcript	XM_019815643.1	protein_coding	6	c.1252-497G>A
chrA1	1096469	A	C	PASS	intron_variant	MODIFIER	ZMYM2	101082286	transcript	XM_019815621.2	protein_coding	5	c.1513-134A>C
chrA1	1096469	A	C	PASS	intron_variant	MODIFIER	ZMYM2	101082286	transcript	XM_019815692.2	protein_coding	5	c.1513-134A>C
chrA1	1096469	A	C	PASS	intron_variant	MODIFIER	ZMYM2	101082286	transcript	XM_019815643.1	protein_coding	6	c.1252-134A>C
chrA1	1096522	G	C	PASS	intron_variant	MODIFIER	ZMYM2	101082286	transcript	XM_019815621.2	protein_coding	5	c.1513-81G>C
chrA1	1096522	G	C	PASS	intron_variant	MODIFIER	ZMYM2	101082286	transcript	XM_019815692.2	protein_coding	5	c.1513-81G>C
chrA1	1096522	G	C	PASS	intron_variant	MODIFIER	ZMYM2	101082286	transcript	XM_019815643.1	protein_coding	6	c.1252-81G>C
chrA1	1097318	C	T	PASS	intron_variant	MODIFIER	ZMYM2	101082286	transcript	XM_019815621.2	protein_coding	6	c.1584+644C>T
chrA1	1097318	C	T	PASS	intron_variant	MODIFIER	ZMYM2	101082286	transcript	XM_019815692.2	protein_coding	6	c.1584+644C>T
chrA1	1097318	C	T	PASS	intron_variant	MODIFIER	ZMYM2	101082286	transcript	XM_019815643.1	protein_coding	7	c.1323+644C>T
chrA1	1097577	T	C	PASS	intron_variant	MODIFIER	ZMYM2	101082286	transcript	XM_019815621.2	protein_coding	6	c.1584+903T>C
chrA1	1097577	T	C	PASS	intron_variant	MODIFIER	ZMYM2	101082286	transcript	XM_019815692.2	protein_coding	6	c.1584+903T>C
chrA1	1097577	T	C	PASS	intron_variant	MODIFIER	ZMYM2	101082286	transcript	XM_019815643.1	protein_coding	7	c.1323+903T>C
chrA1	1097804	G	T	PASS	intron_variant	MODIFIER	ZMYM2	101082286	transcript	XM_019815621.2	protein_coding	6	c.1584+1130G>T
chrA1	1097804	G	T	PASS	intron_variant	MODIFIER	ZMYM2	101082286	transcript	XM_019815692.2	protein_coding	6	c.1584+1130G>T
chrA1	1097804	G	T	PASS	intron_variant	MODIFIER	ZMYM2	101082286	transcript	XM_019815643.1	protein_coding	7	c.1323+1130G>T
chrA1	1099371	A	C	PASS	intron_variant	MODIFIER	ZMYM2	101082286	transcript	XM_019815621.2	protein_coding	6	c.1585-1196A>C
chrA1	1099371	A	C	PASS	intron_variant	MODIFIER	ZMYM2	101082286	transcript	XM_019815692.2	protein_coding	6	c.1585-1196A>C
chrA1	1099371	A	C	PASS	intron_variant	MODIFIER	ZMYM2	101082286	transcript	XM_019815643.1	protein_coding	7	c.1324-1196A>C
chrA1	1100013	T	TA	PASS	intron_variant	MODIFIER	ZMYM2	101082286	transcript	XM_019815621.2	protein_coding	6	c.1585-554_1585-553insA
chrA1	1100013	T	TA	PASS	intron_variant	MODIFIER	ZMYM2	101082286	transcript	XM_019815692.2	protein_coding	6	c.1585-554_1585-553insA
chrA1	1100013	T	TA	PASS	intron_variant	MODIFIER	ZMYM2	101082286	transcript	XM_019815643.1	protein_coding	7	c.1324-554_1324-553insA
chrA1	1100063	TAGAATACAA	T	PASS	intron_variant	MODIFIER	ZMYM2	101082286	transcript	XM_019815621.2	protein_coding	6	c.1585-503_1585-495delAGAATACAA
chrA1	1100063	TAGAATACAA	T	PASS	intron_variant	MODIFIER	ZMYM2	101082286	transcript	XM_019815692.2	protein_coding	6	c.1585-503_1585-495delAGAATACAA
chrA1	1100063	TAGAATACAA	T	PASS	intron_variant	MODIFIER	ZMYM2	101082286	transcript	XM_019815643.1	protein_coding	7	c.1324-503_1324-495delAGAATACAA
chrA1	1100333	A	G	PASS	intron_variant	MODIFIER	ZMYM2	101082286	transcript	XM_019815621.2	protein_coding	6	c.1585-234A>G
chrA1	1100333	A	G	PASS	intron_variant	MODIFIER	ZMYM2	101082286	transcript	XM_019815692.2	protein_coding	6	c.1585-234A>G
chrA1	1100333	A	G	PASS	intron_variant	MODIFIER	ZMYM2	101082286	transcript	XM_019815643.1	protein_coding	7	c.1324-234A>G
chrA1	1100337	G	A	PASS	intron_variant	MODIFIER	ZMYM2	101082286	transcript	XM_019815621.2	protein_coding	6	c.1585-230G>A
chrA1	1100337	G	A	PASS	intron_variant	MODIFIER	ZMYM2	101082286	transcript	XM_019815692.2	protein_coding	6	c.1585-230G>A
chrA1	1100337	G	A	PASS	intron_variant	MODIFIER	ZMYM2	101082286	transcript	XM_019815643.1	protein_coding	7	c.1324-230G>A
chrA1	1100510	A	ATT	PASS	intron_variant	MODIFIER	ZMYM2	101082286	transcript	XM_019815621.2	protein_coding	6	c.1585-57_1585-56insTT
chrA1	1100510	A	ATT	PASS	intron_variant	MODIFIER	ZMYM2	101082286	transcript	XM_019815692.2	protein_coding	6	c.1585-57_1585-56insTT
chrA1	1100510	A	ATT	PASS	intron_variant	MODIFIER	ZMYM2	101082286	transcript	XM_019815643.1	protein_coding	7	c.1324-57_1324-56insTT
chrA1	1101225	T	C	PASS	intron_variant	MODIFIER	ZMYM2	101082286	transcript	XM_019815621.2	protein_coding	7	c.1736-200T>C
chrA1	1101225	T	C	PASS	intron_variant	MODIFIER	ZMYM2	101082286	transcript	XM_019815692.2	protein_coding	7	c.1736-200T>C
chrA1	1101225	T	C	PASS	intron_variant	MODIFIER	ZMYM2	101082286	transcript	XM_019815643.1	protein_coding	8	c.1475-200T>C
chrA1	1102092	G	A	PASS	intron_variant	MODIFIER	ZMYM2	101082286	transcript	XM_019815621.2	protein_coding	8	c.1851+552G>A
chrA1	1102092	G	A	PASS	intron_variant	MODIFIER	ZMYM2	101082286	transcript	XM_019815692.2	protein_coding	8	c.1851+552G>A
chrA1	1102092	G	A	PASS	intron_variant	MODIFIER	ZMYM2	101082286	transcript	XM_019815643.1	protein_coding	9	c.1590+552G>A
chrA1	1102478	G	A	PASS	intron_variant	MODIFIER	ZMYM2	101082286	transcript	XM_019815621.2	protein_coding	8	c.1851+938G>A
chrA1	1102478	G	A	PASS	intron_variant	MODIFIER	ZMYM2	101082286	transcript	XM_019815692.2	protein_coding	8	c.1851+938G>A
chrA1	1102478	G	A	PASS	intron_variant	MODIFIER	ZMYM2	101082286	transcript	XM_019815643.1	protein_coding	9	c.1590+938G>A
chrA1	1103075	T	TTGAAG	PASS	intron_variant	MODIFIER	ZMYM2	101082286	transcript	XM_019815621.2	protein_coding	8	c.1852-1273_1852-1272insTGAAG
chrA1	1103075	T	TTGAAG	PASS	intron_variant	MODIFIER	ZMYM2	101082286	transcript	XM_019815692.2	protein_coding	8	c.1852-1273_1852-1272insTGAAG
chrA1	1103075	T	TTGAAG	PASS	intron_variant	MODIFIER	ZMYM2	101082286	transcript	XM_019815643.1	protein_coding	9	c.1591-1273_1591-1272insTGAAG
chrA1	1103111	A	G	PASS	intron_variant	MODIFIER	ZMYM2	101082286	transcript	XM_019815621.2	protein_coding	8	c.1852-1237A>G
chrA1	1103111	A	G	PASS	intron_variant	MODIFIER	ZMYM2	101082286	transcript	XM_019815692.2	protein_coding	8	c.1852-1237A>G
chrA1	1103111	A	G	PASS	intron_variant	MODIFIER	ZMYM2	101082286	transcript	XM_019815643.1	protein_coding	9	c.1591-1237A>G
chrA1	1103274	G	GCGTT	PASS	intron_variant	MODIFIER	ZMYM2	101082286	transcript	XM_019815621.2	protein_coding	8	c.1852-1074_1852-1073insCGTT
chrA1	1103274	G	GCGTT	PASS	intron_variant	MODIFIER	ZMYM2	101082286	transcript	XM_019815692.2	protein_coding	8	c.1852-1074_1852-1073insCGTT
chrA1	1103274	G	GCGTT	PASS	intron_variant	MODIFIER	ZMYM2	101082286	transcript	XM_019815643.1	protein_coding	9	c.1591-1074_1591-1073insCGTT
chrA1	1104266	C	T	PASS	intron_variant	MODIFIER	ZMYM2	101082286	transcript	XM_019815621.2	protein_coding	8	c.1852-82C>T
chrA1	1104266	C	T	PASS	intron_variant	MODIFIER	ZMYM2	101082286	transcript	XM_019815692.2	protein_coding	8	c.1852-82C>T
chrA1	1104266	C	T	PASS	intron_variant	MODIFIER	ZMYM2	101082286	transcript	XM_019815643.1	protein_coding	9	c.1591-82C>T
chrA1	1104607	G	A	PASS	intron_variant	MODIFIER	ZMYM2	101082286	transcript	XM_019815621.2	protein_coding	9	c.1968+143G>A
chrA1	1104607	G	A	PASS	intron_variant	MODIFIER	ZMYM2	101082286	transcript	XM_019815692.2	protein_coding	9	c.1968+143G>A
chrA1	1104607	G	A	PASS	intron_variant	MODIFIER	ZMYM2	101082286	transcript	XM_019815643.1	protein_coding	10	c.1707+143G>A
chrA1	1104744	T	TG	PASS	intron_variant	MODIFIER	ZMYM2	101082286	transcript	XM_019815621.2	protein_coding	9	c.1968+280_1968+281insG
chrA1	1104744	T	TG	PASS	intron_variant	MODIFIER	ZMYM2	101082286	transcript	XM_019815692.2	protein_coding	9	c.1968+280_1968+281insG
chrA1	1104744	T	TG	PASS	intron_variant	MODIFIER	ZMYM2	101082286	transcript	XM_019815643.1	protein_coding	10	c.1707+280_1707+281insG
chrA1	1105049	A	ATGGATGGATGGGTGGATGGGTGGGTGAGTGGGTGGG	PASS	intron_variant	MODIFIER	ZMYM2	101082286	transcript	XM_019815621.2	protein_coding	9	c.1968+585_1968+586insTGGATGGATGGGTGGATGGGTGGGTGAGTGGGTGGG
chrA1	1105049	A	ATGGATGGATGGGTGGATGGGTGGGTGAGTGGGTGGG	PASS	intron_variant	MODIFIER	ZMYM2	101082286	transcript	XM_019815692.2	protein_coding	9	c.1968+585_1968+586insTGGATGGATGGGTGGATGGGTGGGTGAGTGGGTGGG
chrA1	1105049	A	ATGGATGGATGGGTGGATGGGTGGGTGAGTGGGTGGG	PASS	intron_variant	MODIFIER	ZMYM2	101082286	transcript	XM_019815643.1	protein_coding	10	c.1707+585_1707+586insTGGATGGATGGGTGGATGGGTGGGTGAGTGGGTGGG
chrA1	1105945	G	A	PASS	intron_variant	MODIFIER	ZMYM2	101082286	transcript	XM_019815621.2	protein_coding	9	c.1969-688G>A
chrA1	1105945	G	A	PASS	intron_variant	MODIFIER	ZMYM2	101082286	transcript	XM_019815692.2	protein_coding	9	c.1969-688G>A
chrA1	1105945	G	A	PASS	intron_variant	MODIFIER	ZMYM2	101082286	transcript	XM_019815643.1	protein_coding	10	c.1708-688G>A
chrA1	1106463	A	G	PASS	intron_variant	MODIFIER	ZMYM2	101082286	transcript	XM_019815621.2	protein_coding	9	c.1969-170A>G
chrA1	1106463	A	G	PASS	intron_variant	MODIFIER	ZMYM2	101082286	transcript	XM_019815692.2	protein_coding	9	c.1969-170A>G
chrA1	1106463	A	G	PASS	intron_variant	MODIFIER	ZMYM2	101082286	transcript	XM_019815643.1	protein_coding	10	c.1708-170A>G
chrA1	1107071	C	T	PASS	intron_variant	MODIFIER	ZMYM2	101082286	transcript	XM_019815621.2	protein_coding	10	c.2119+288C>T
chrA1	1107071	C	T	PASS	intron_variant	MODIFIER	ZMYM2	101082286	transcript	XM_019815692.2	protein_coding	10	c.2119+288C>T
chrA1	1107071	C	T	PASS	intron_variant	MODIFIER	ZMYM2	101082286	transcript	XM_019815643.1	protein_coding	11	c.1858+288C>T
chrA1	1107127	T	C	PASS	intron_variant	MODIFIER	ZMYM2	101082286	transcript	XM_019815621.2	protein_coding	10	c.2119+344T>C
chrA1	1107127	T	C	PASS	intron_variant	MODIFIER	ZMYM2	101082286	transcript	XM_019815692.2	protein_coding	10	c.2119+344T>C
chrA1	1107127	T	C	PASS	intron_variant	MODIFIER	ZMYM2	101082286	transcript	XM_019815643.1	protein_coding	11	c.1858+344T>C
chrA1	1107276	TTTC	T	PASS	intron_variant	MODIFIER	ZMYM2	101082286	transcript	XM_019815621.2	protein_coding	10	c.2119+494_2119+496delTTC
chrA1	1107276	TTTC	T	PASS	intron_variant	MODIFIER	ZMYM2	101082286	transcript	XM_019815692.2	protein_coding	10	c.2119+494_2119+496delTTC
chrA1	1107276	TTTC	T	PASS	intron_variant	MODIFIER	ZMYM2	101082286	transcript	XM_019815643.1	protein_coding	11	c.1858+494_1858+496delTTC
chrA1	1107542	ACTC	A	PASS	intron_variant	MODIFIER	ZMYM2	101082286	transcript	XM_019815621.2	protein_coding	10	c.2119+760_2119+762delCTC
chrA1	1107542	ACTC	A	PASS	intron_variant	MODIFIER	ZMYM2	101082286	transcript	XM_019815692.2	protein_coding	10	c.2119+760_2119+762delCTC
chrA1	1107542	ACTC	A	PASS	intron_variant	MODIFIER	ZMYM2	101082286	transcript	XM_019815643.1	protein_coding	11	c.1858+760_1858+762delCTC
chrA1	1107557	A	G	PASS	intron_variant	MODIFIER	ZMYM2	101082286	transcript	XM_019815621.2	protein_coding	10	c.2119+774A>G
chrA1	1107557	A	G	PASS	intron_variant	MODIFIER	ZMYM2	101082286	transcript	XM_019815692.2	protein_coding	10	c.2119+774A>G
chrA1	1107557	A	G	PASS	intron_variant	MODIFIER	ZMYM2	101082286	transcript	XM_019815643.1	protein_coding	11	c.1858+774A>G
chrA1	1107694	T	C	PASS	intron_variant	MODIFIER	ZMYM2	101082286	transcript	XM_019815621.2	protein_coding	10	c.2119+911T>C
chrA1	1107694	T	C	PASS	intron_variant	MODIFIER	ZMYM2	101082286	transcript	XM_019815692.2	protein_coding	10	c.2119+911T>C
chrA1	1107694	T	C	PASS	intron_variant	MODIFIER	ZMYM2	101082286	transcript	XM_019815643.1	protein_coding	11	c.1858+911T>C
chrA1	1107963	A	G	PASS	intron_variant	MODIFIER	ZMYM2	101082286	transcript	XM_019815621.2	protein_coding	10	c.2119+1180A>G
chrA1	1107963	A	G	PASS	intron_variant	MODIFIER	ZMYM2	101082286	transcript	XM_019815692.2	protein_coding	10	c.2119+1180A>G
chrA1	1107963	A	G	PASS	intron_variant	MODIFIER	ZMYM2	101082286	transcript	XM_019815643.1	protein_coding	11	c.1858+1180A>G
chrA1	1108426	C	T	PASS	intron_variant	MODIFIER	ZMYM2	101082286	transcript	XM_019815621.2	protein_coding	10	c.2120-887C>T
chrA1	1108426	C	T	PASS	intron_variant	MODIFIER	ZMYM2	101082286	transcript	XM_019815692.2	protein_coding	10	c.2120-887C>T
chrA1	1108426	C	T	PASS	intron_variant	MODIFIER	ZMYM2	101082286	transcript	XM_019815643.1	protein_coding	11	c.1859-887C>T
chrA1	1108473	A	G	PASS	intron_variant	MODIFIER	ZMYM2	101082286	transcript	XM_019815621.2	protein_coding	10	c.2120-840A>G
chrA1	1108473	A	G	PASS	intron_variant	MODIFIER	ZMYM2	101082286	transcript	XM_019815692.2	protein_coding	10	c.2120-840A>G
chrA1	1108473	A	G	PASS	intron_variant	MODIFIER	ZMYM2	101082286	transcript	XM_019815643.1	protein_coding	11	c.1859-840A>G
chrA1	1109808	T	C	PASS	intron_variant	MODIFIER	ZMYM2	101082286	transcript	XM_019815621.2	protein_coding	11	c.2292+323T>C
chrA1	1109808	T	C	PASS	intron_variant	MODIFIER	ZMYM2	101082286	transcript	XM_019815692.2	protein_coding	11	c.2292+323T>C
chrA1	1109808	T	C	PASS	intron_variant	MODIFIER	ZMYM2	101082286	transcript	XM_019815643.1	protein_coding	12	c.2031+323T>C
chrA1	1110541	T	C	PASS	intron_variant	MODIFIER	ZMYM2	101082286	transcript	XM_019815621.2	protein_coding	11	c.2292+1056T>C
chrA1	1110541	T	C	PASS	intron_variant	MODIFIER	ZMYM2	101082286	transcript	XM_019815692.2	protein_coding	11	c.2292+1056T>C
chrA1	1110541	T	C	PASS	intron_variant	MODIFIER	ZMYM2	101082286	transcript	XM_019815643.1	protein_coding	12	c.2031+1056T>C
chrA1	1110728	G	C	PASS	intron_variant	MODIFIER	ZMYM2	101082286	transcript	XM_019815621.2	protein_coding	11	c.2292+1243G>C
chrA1	1110728	G	C	PASS	intron_variant	MODIFIER	ZMYM2	101082286	transcript	XM_019815692.2	protein_coding	11	c.2292+1243G>C
chrA1	1110728	G	C	PASS	intron_variant	MODIFIER	ZMYM2	101082286	transcript	XM_019815643.1	protein_coding	12	c.2031+1243G>C
chrA1	1110755	G	A	PASS	intron_variant	MODIFIER	ZMYM2	101082286	transcript	XM_019815621.2	protein_coding	11	c.2292+1270G>A
chrA1	1110755	G	A	PASS	intron_variant	MODIFIER	ZMYM2	101082286	transcript	XM_019815692.2	protein_coding	11	c.2292+1270G>A
chrA1	1110755	G	A	PASS	intron_variant	MODIFIER	ZMYM2	101082286	transcript	XM_019815643.1	protein_coding	12	c.2031+1270G>A
chrA1	1110878	G	A	PASS	intron_variant	MODIFIER	ZMYM2	101082286	transcript	XM_019815621.2	protein_coding	11	c.2292+1393G>A
chrA1	1110878	G	A	PASS	intron_variant	MODIFIER	ZMYM2	101082286	transcript	XM_019815692.2	protein_coding	11	c.2292+1393G>A
chrA1	1110878	G	A	PASS	intron_variant	MODIFIER	ZMYM2	101082286	transcript	XM_019815643.1	protein_coding	12	c.2031+1393G>A
chrA1	1110920	G	GTCTCTCGCTCTC	PASS	intron_variant	MODIFIER	ZMYM2	101082286	transcript	XM_019815621.2	protein_coding	11	c.2292+1435_2292+1436insTCTCTCGCTCTC
chrA1	1110920	G	GTCTCTCGCTCTC	PASS	intron_variant	MODIFIER	ZMYM2	101082286	transcript	XM_019815692.2	protein_coding	11	c.2292+1435_2292+1436insTCTCTCGCTCTC
chrA1	1110920	G	GTCTCTCGCTCTC	PASS	intron_variant	MODIFIER	ZMYM2	101082286	transcript	XM_019815643.1	protein_coding	12	c.2031+1435_2031+1436insTCTCTCGCTCTC
chrA1	1111081	C	T	PASS	intron_variant	MODIFIER	ZMYM2	101082286	transcript	XM_019815621.2	protein_coding	11	c.2292+1596C>T
chrA1	1111081	C	T	PASS	intron_variant	MODIFIER	ZMYM2	101082286	transcript	XM_019815692.2	protein_coding	11	c.2292+1596C>T
chrA1	1111081	C	T	PASS	intron_variant	MODIFIER	ZMYM2	101082286	transcript	XM_019815643.1	protein_coding	12	c.2031+1596C>T
chrA1	1111386	AT	A	PASS	intron_variant	MODIFIER	ZMYM2	101082286	transcript	XM_019815621.2	protein_coding	11	c.2292+1902delT
chrA1	1111386	AT	A	PASS	intron_variant	MODIFIER	ZMYM2	101082286	transcript	XM_019815692.2	protein_coding	11	c.2292+1902delT
chrA1	1111386	AT	A	PASS	intron_variant	MODIFIER	ZMYM2	101082286	transcript	XM_019815643.1	protein_coding	12	c.2031+1902delT
chrA1	1111503	C	T	PASS	intron_variant	MODIFIER	ZMYM2	101082286	transcript	XM_019815621.2	protein_coding	11	c.2292+2018C>T
chrA1	1111503	C	T	PASS	intron_variant	MODIFIER	ZMYM2	101082286	transcript	XM_019815692.2	protein_coding	11	c.2292+2018C>T
chrA1	1111503	C	T	PASS	intron_variant	MODIFIER	ZMYM2	101082286	transcript	XM_019815643.1	protein_coding	12	c.2031+2018C>T
chrA1	1112110	A	G	PASS	intron_variant	MODIFIER	ZMYM2	101082286	transcript	XM_019815621.2	protein_coding	11	c.2292+2625A>G
chrA1	1112110	A	G	PASS	intron_variant	MODIFIER	ZMYM2	101082286	transcript	XM_019815692.2	protein_coding	11	c.2292+2625A>G
chrA1	1112110	A	G	PASS	intron_variant	MODIFIER	ZMYM2	101082286	transcript	XM_019815643.1	protein_coding	12	c.2031+2625A>G
chrA1	1112580	T	TTA	PASS	intron_variant	MODIFIER	ZMYM2	101082286	transcript	XM_019815621.2	protein_coding	11	c.2292+3095_2292+3096insTA
chrA1	1112580	T	TTA	PASS	intron_variant	MODIFIER	ZMYM2	101082286	transcript	XM_019815692.2	protein_coding	11	c.2292+3095_2292+3096insTA
chrA1	1112580	T	TTA	PASS	intron_variant	MODIFIER	ZMYM2	101082286	transcript	XM_019815643.1	protein_coding	12	c.2031+3095_2031+3096insTA
chrA1	1113361	A	G	PASS	intron_variant	MODIFIER	ZMYM2	101082286	transcript	XM_019815621.2	protein_coding	11	c.2293-3026A>G
chrA1	1113361	A	G	PASS	intron_variant	MODIFIER	ZMYM2	101082286	transcript	XM_019815692.2	protein_coding	11	c.2293-3026A>G
chrA1	1113361	A	G	PASS	intron_variant	MODIFIER	ZMYM2	101082286	transcript	XM_019815643.1	protein_coding	12	c.2032-3026A>G
chrA1	1114291	A	G	PASS	intron_variant	MODIFIER	ZMYM2	101082286	transcript	XM_019815621.2	protein_coding	11	c.2293-2096A>G
chrA1	1114291	A	G	PASS	intron_variant	MODIFIER	ZMYM2	101082286	transcript	XM_019815692.2	protein_coding	11	c.2293-2096A>G
chrA1	1114291	A	G	PASS	intron_variant	MODIFIER	ZMYM2	101082286	transcript	XM_019815643.1	protein_coding	12	c.2032-2096A>G
chrA1	1115523	A	G	PASS	intron_variant	MODIFIER	ZMYM2	101082286	transcript	XM_019815621.2	protein_coding	11	c.2293-864A>G
chrA1	1115523	A	G	PASS	intron_variant	MODIFIER	ZMYM2	101082286	transcript	XM_019815692.2	protein_coding	11	c.2293-864A>G
chrA1	1115523	A	G	PASS	intron_variant	MODIFIER	ZMYM2	101082286	transcript	XM_019815643.1	protein_coding	12	c.2032-864A>G
chrA1	1116755	T	C	PASS	intron_variant	MODIFIER	ZMYM2	101082286	transcript	XM_019815621.2	protein_coding	12	c.2458+203T>C
chrA1	1116755	T	C	PASS	intron_variant	MODIFIER	ZMYM2	101082286	transcript	XM_019815692.2	protein_coding	12	c.2458+203T>C
chrA1	1116755	T	C	PASS	intron_variant	MODIFIER	ZMYM2	101082286	transcript	XM_019815643.1	protein_coding	13	c.2197+203T>C
chrA1	1116868	T	C	PASS	intron_variant	MODIFIER	ZMYM2	101082286	transcript	XM_019815621.2	protein_coding	12	c.2459-259T>C
chrA1	1116868	T	C	PASS	intron_variant	MODIFIER	ZMYM2	101082286	transcript	XM_019815692.2	protein_coding	12	c.2459-259T>C
chrA1	1116868	T	C	PASS	intron_variant	MODIFIER	ZMYM2	101082286	transcript	XM_019815643.1	protein_coding	13	c.2198-259T>C
chrA1	1119134	A	G	PASS	intron_variant	MODIFIER	ZMYM2	101082286	transcript	XM_019815621.2	protein_coding	13	c.2493+1973A>G
chrA1	1119134	A	G	PASS	intron_variant	MODIFIER	ZMYM2	101082286	transcript	XM_019815692.2	protein_coding	13	c.2493+1973A>G
chrA1	1119134	A	G	PASS	intron_variant	MODIFIER	ZMYM2	101082286	transcript	XM_019815643.1	protein_coding	14	c.2232+1973A>G
chrA1	1119828	C	T	PASS	intron_variant	MODIFIER	ZMYM2	101082286	transcript	XM_019815621.2	protein_coding	13	c.2493+2667C>T
chrA1	1119828	C	T	PASS	intron_variant	MODIFIER	ZMYM2	101082286	transcript	XM_019815692.2	protein_coding	13	c.2493+2667C>T
chrA1	1119828	C	T	PASS	intron_variant	MODIFIER	ZMYM2	101082286	transcript	XM_019815643.1	protein_coding	14	c.2232+2667C>T
chrA1	1119866	C	T	PASS	intron_variant	MODIFIER	ZMYM2	101082286	transcript	XM_019815621.2	protein_coding	13	c.2493+2705C>T
chrA1	1119866	C	T	PASS	intron_variant	MODIFIER	ZMYM2	101082286	transcript	XM_019815692.2	protein_coding	13	c.2493+2705C>T
chrA1	1119866	C	T	PASS	intron_variant	MODIFIER	ZMYM2	101082286	transcript	XM_019815643.1	protein_coding	14	c.2232+2705C>T
chrA1	1119962	A	G	PASS	intron_variant	MODIFIER	ZMYM2	101082286	transcript	XM_019815621.2	protein_coding	13	c.2493+2801A>G
chrA1	1119962	A	G	PASS	intron_variant	MODIFIER	ZMYM2	101082286	transcript	XM_019815692.2	protein_coding	13	c.2493+2801A>G
chrA1	1119962	A	G	PASS	intron_variant	MODIFIER	ZMYM2	101082286	transcript	XM_019815643.1	protein_coding	14	c.2232+2801A>G
chrA1	1121904	T	G	PASS	intron_variant	MODIFIER	ZMYM2	101082286	transcript	XM_019815621.2	protein_coding	13	c.2494-1762T>G
chrA1	1121904	T	G	PASS	intron_variant	MODIFIER	ZMYM2	101082286	transcript	XM_019815692.2	protein_coding	13	c.2494-1762T>G
chrA1	1121904	T	G	PASS	intron_variant	MODIFIER	ZMYM2	101082286	transcript	XM_019815643.1	protein_coding	14	c.2233-1762T>G
chrA1	1122573	T	C	PASS	intron_variant	MODIFIER	ZMYM2	101082286	transcript	XM_019815621.2	protein_coding	13	c.2494-1093T>C
chrA1	1122573	T	C	PASS	intron_variant	MODIFIER	ZMYM2	101082286	transcript	XM_019815692.2	protein_coding	13	c.2494-1093T>C
chrA1	1122573	T	C	PASS	intron_variant	MODIFIER	ZMYM2	101082286	transcript	XM_019815643.1	protein_coding	14	c.2233-1093T>C
chrA1	1122725	A	G	PASS	intron_variant	MODIFIER	ZMYM2	101082286	transcript	XM_019815621.2	protein_coding	13	c.2494-941A>G
chrA1	1122725	A	G	PASS	intron_variant	MODIFIER	ZMYM2	101082286	transcript	XM_019815692.2	protein_coding	13	c.2494-941A>G
chrA1	1122725	A	G	PASS	intron_variant	MODIFIER	ZMYM2	101082286	transcript	XM_019815643.1	protein_coding	14	c.2233-941A>G
chrA1	1124215	A	G	PASS	intron_variant	MODIFIER	ZMYM2	101082286	transcript	XM_019815621.2	protein_coding	14	c.2624-268A>G
chrA1	1124215	A	G	PASS	intron_variant	MODIFIER	ZMYM2	101082286	transcript	XM_019815692.2	protein_coding	14	c.2624-268A>G
chrA1	1124215	A	G	PASS	intron_variant	MODIFIER	ZMYM2	101082286	transcript	XM_019815643.1	protein_coding	15	c.2363-268A>G
chrA1	1125732	C	T	PASS	intron_variant	MODIFIER	ZMYM2	101082286	transcript	XM_019815621.2	protein_coding	16	c.2911+205C>T
chrA1	1125732	C	T	PASS	intron_variant	MODIFIER	ZMYM2	101082286	transcript	XM_019815692.2	protein_coding	16	c.2911+205C>T
chrA1	1125732	C	T	PASS	intron_variant	MODIFIER	ZMYM2	101082286	transcript	XM_019815643.1	protein_coding	17	c.2650+205C>T
chrA1	1127195	GTTTCT	G	PASS	intron_variant	MODIFIER	ZMYM2	101082286	transcript	XM_019815621.2	protein_coding	17	c.3037+292_3037+296delTTTCT
chrA1	1127195	GTTTCT	G	PASS	intron_variant	MODIFIER	ZMYM2	101082286	transcript	XM_019815692.2	protein_coding	17	c.3037+292_3037+296delTTTCT
chrA1	1127195	GTTTCT	G	PASS	intron_variant	MODIFIER	ZMYM2	101082286	transcript	XM_019815643.1	protein_coding	18	c.2776+292_2776+296delTTTCT
chrA1	1130088	C	T	PASS	synonymous_variant	LOW	ZMYM2	101082286	transcript	XM_019815621.2	protein_coding	20	c.3438C>T	p.Cys1146Cys
chrA1	1130088	C	T	PASS	synonymous_variant	LOW	ZMYM2	101082286	transcript	XM_019815643.1	protein_coding	21	c.3177C>T	p.Cys1059Cys
chrA1	1130088	C	T	PASS	downstream_gene_variant	MODIFIER	ZMYM2	101082286	transcript	XM_019815692.2	protein_coding	-1	c.*1228C>T
chrA1	1130242	TGTTGG	T	PASS	downstream_gene_variant	MODIFIER	ZMYM2	101082286	transcript	XM_019815692.2	protein_coding	-1	c.*1383_*1387delGTTGG
chrA1	1130242	TGTTGG	T	PASS	intron_variant	MODIFIER	ZMYM2	101082286	transcript	XM_019815621.2	protein_coding	20	c.3453+140_3453+144delGTTGG
chrA1	1130242	TGTTGG	T	PASS	intron_variant	MODIFIER	ZMYM2	101082286	transcript	XM_019815643.1	protein_coding	21	c.3192+140_3192+144delGTTGG
chrA1	1130611	C	T	PASS	downstream_gene_variant	MODIFIER	ZMYM2	101082286	transcript	XM_019815692.2	protein_coding	-1	c.*1751C>T
chrA1	1130611	C	T	PASS	intron_variant	MODIFIER	ZMYM2	101082286	transcript	XM_019815621.2	protein_coding	20	c.3453+508C>T
chrA1	1130611	C	T	PASS	intron_variant	MODIFIER	ZMYM2	101082286	transcript	XM_019815643.1	protein_coding	21	c.3192+508C>T
chrA1	1130761	G	GT	PASS	downstream_gene_variant	MODIFIER	ZMYM2	101082286	transcript	XM_019815692.2	protein_coding	-1	c.*1901_*1902insT
chrA1	1130761	G	GT	PASS	intron_variant	MODIFIER	ZMYM2	101082286	transcript	XM_019815621.2	protein_coding	20	c.3453+658_3453+659insT
chrA1	1130761	G	GT	PASS	intron_variant	MODIFIER	ZMYM2	101082286	transcript	XM_019815643.1	protein_coding	21	c.3192+658_3192+659insT
chrA1	1130817	TTCTC	T	PASS	downstream_gene_variant	MODIFIER	ZMYM2	101082286	transcript	XM_019815692.2	protein_coding	-1	c.*1958_*1961delTCTC
chrA1	1130817	TTCTC	T	PASS	intron_variant	MODIFIER	ZMYM2	101082286	transcript	XM_019815621.2	protein_coding	20	c.3453+715_3453+718delTCTC
chrA1	1130817	TTCTC	T	PASS	intron_variant	MODIFIER	ZMYM2	101082286	transcript	XM_019815643.1	protein_coding	21	c.3192+715_3192+718delTCTC
chrA1	1132625	A	G	PASS	downstream_gene_variant	MODIFIER	ZMYM2	101082286	transcript	XM_019815692.2	protein_coding	-1	c.*3765A>G
chrA1	1132625	A	G	PASS	intron_variant	MODIFIER	ZMYM2	101082286	transcript	XM_019815621.2	protein_coding	20	c.3453+2522A>G
chrA1	1132625	A	G	PASS	intron_variant	MODIFIER	ZMYM2	101082286	transcript	XM_019815643.1	protein_coding	21	c.3192+2522A>G
chrA1	1133869	T	C	PASS	downstream_gene_variant	MODIFIER	ZMYM2	101082286	transcript	XM_019815692.2	protein_coding	-1	c.*5009T>C
chrA1	1133869	T	C	PASS	intron_variant	MODIFIER	ZMYM2	101082286	transcript	XM_019815621.2	protein_coding	20	c.3453+3766T>C
chrA1	1133869	T	C	PASS	intron_variant	MODIFIER	ZMYM2	101082286	transcript	XM_019815643.1	protein_coding	21	c.3192+3766T>C
chrA1	1134646	A	G	PASS	intron_variant	MODIFIER	ZMYM2	101082286	transcript	XM_019815621.2	protein_coding	20	c.3453+4543A>G
chrA1	1134646	A	G	PASS	intron_variant	MODIFIER	ZMYM2	101082286	transcript	XM_019815643.1	protein_coding	21	c.3192+4543A>G
chrA1	1136045	AAT	A	PASS	intron_variant	MODIFIER	ZMYM2	101082286	transcript	XM_019815621.2	protein_coding	20	c.3454-5756_3454-5755delAT
chrA1	1136045	AAT	A	PASS	intron_variant	MODIFIER	ZMYM2	101082286	transcript	XM_019815643.1	protein_coding	21	c.3193-5756_3193-5755delAT
chrA1	1138855	A	G	PASS	intron_variant	MODIFIER	ZMYM2	101082286	transcript	XM_019815621.2	protein_coding	20	c.3454-2947A>G
chrA1	1138855	A	G	PASS	intron_variant	MODIFIER	ZMYM2	101082286	transcript	XM_019815643.1	protein_coding	21	c.3193-2947A>G
chrA1	1139400	T	C	PASS	intron_variant	MODIFIER	ZMYM2	101082286	transcript	XM_019815621.2	protein_coding	20	c.3454-2402T>C
chrA1	1139400	T	C	PASS	intron_variant	MODIFIER	ZMYM2	101082286	transcript	XM_019815643.1	protein_coding	21	c.3193-2402T>C
chrA1	1141058	A	G	PASS	intron_variant	MODIFIER	ZMYM2	101082286	transcript	XM_019815621.2	protein_coding	20	c.3454-744A>G
chrA1	1141058	A	G	PASS	intron_variant	MODIFIER	ZMYM2	101082286	transcript	XM_019815643.1	protein_coding	21	c.3193-744A>G
chrA1	1141262	A	G	PASS	intron_variant	MODIFIER	ZMYM2	101082286	transcript	XM_019815621.2	protein_coding	20	c.3454-540A>G
chrA1	1141262	A	G	PASS	intron_variant	MODIFIER	ZMYM2	101082286	transcript	XM_019815643.1	protein_coding	21	c.3193-540A>G
chrA1	1143789	T	G	PASS	intron_variant	MODIFIER	ZMYM2	101082286	transcript	XM_019815621.2	protein_coding	23	c.3941+444T>G
chrA1	1143789	T	G	PASS	intron_variant	MODIFIER	ZMYM2	101082286	transcript	XM_019815643.1	protein_coding	24	c.3680+444T>G
chrA1	1145690	G	A	PASS	downstream_gene_variant	MODIFIER	ZMYM2	101082286	transcript	XM_019815621.2	protein_coding	-1	c.*728G>A
chrA1	1145690	G	A	PASS	downstream_gene_variant	MODIFIER	ZMYM2	101082286	transcript	XM_019815643.1	protein_coding	-1	c.*728G>A
chrA1	1145690	G	A	PASS	intergenic_region	MODIFIER	ZMYM2-LOC111558556	101082286-111558556	intergenic_region	101082286-111558556		-1	n.1145690G>A
chrA1	1146157	A	G	PASS	downstream_gene_variant	MODIFIER	ZMYM2	101082286	transcript	XM_019815621.2	protein_coding	-1	c.*1195A>G
chrA1	1146157	A	G	PASS	downstream_gene_variant	MODIFIER	ZMYM2	101082286	transcript	XM_019815643.1	protein_coding	-1	c.*1195A>G
chrA1	1146157	A	G	PASS	intergenic_region	MODIFIER	ZMYM2-LOC111558556	101082286-111558556	intergenic_region	101082286-111558556		-1	n.1146157A>G
chrA1	1146563	T	C	PASS	downstream_gene_variant	MODIFIER	ZMYM2	101082286	transcript	XM_019815621.2	protein_coding	-1	c.*1601T>C
chrA1	1146563	T	C	PASS	downstream_gene_variant	MODIFIER	ZMYM2	101082286	transcript	XM_019815643.1	protein_coding	-1	c.*1601T>C
chrA1	1146563	T	C	PASS	intergenic_region	MODIFIER	ZMYM2-LOC111558556	101082286-111558556	intergenic_region	101082286-111558556		-1	n.1146563T>C
chrA1	1147797	GT	G	PASS	upstream_gene_variant	MODIFIER	LOC111558556	111558556	transcript	XR_002739586.1	pseudogene	-1	n.-4159delT
chrA1	1147797	GT	G	PASS	downstream_gene_variant	MODIFIER	ZMYM2	101082286	transcript	XM_019815621.2	protein_coding	-1	c.*2836delT
chrA1	1147797	GT	G	PASS	downstream_gene_variant	MODIFIER	ZMYM2	101082286	transcript	XM_019815643.1	protein_coding	-1	c.*2836delT
chrA1	1147797	GT	G	PASS	intergenic_region	MODIFIER	ZMYM2-LOC111558556	101082286-111558556	intergenic_region	101082286-111558556		-1	n.1147798delT
chrA1	1149142	C	T	PASS	upstream_gene_variant	MODIFIER	LOC111558556	111558556	transcript	XR_002739586.1	pseudogene	-1	n.-2815C>T
chrA1	1149142	C	T	PASS	downstream_gene_variant	MODIFIER	ZMYM2	101082286	transcript	XM_019815621.2	protein_coding	-1	c.*4180C>T
chrA1	1149142	C	T	PASS	downstream_gene_variant	MODIFIER	ZMYM2	101082286	transcript	XM_019815643.1	protein_coding	-1	c.*4180C>T
chrA1	1149142	C	T	PASS	intergenic_region	MODIFIER	ZMYM2-LOC111558556	101082286-111558556	intergenic_region	101082286-111558556		-1	n.1149142C>T
chrA1	1149673	T	A	PASS	upstream_gene_variant	MODIFIER	LOC111558556	111558556	transcript	XR_002739586.1	pseudogene	-1	n.-2284T>A
chrA1	1149673	T	A	PASS	downstream_gene_variant	MODIFIER	ZMYM2	101082286	transcript	XM_019815621.2	protein_coding	-1	c.*4711T>A
chrA1	1149673	T	A	PASS	downstream_gene_variant	MODIFIER	ZMYM2	101082286	transcript	XM_019815643.1	protein_coding	-1	c.*4711T>A
chrA1	1149673	T	A	PASS	intergenic_region	MODIFIER	ZMYM2-LOC111558556	101082286-111558556	intergenic_region	101082286-111558556		-1	n.1149673T>A
chrA1	1150698	G	A	PASS	upstream_gene_variant	MODIFIER	LOC111558556	111558556	transcript	XR_002739586.1	pseudogene	-1	n.-1259G>A
chrA1	1150698	G	A	PASS	intergenic_region	MODIFIER	ZMYM2-LOC111558556	101082286-111558556	intergenic_region	101082286-111558556		-1	n.1150698G>A
chrA1	1151448	G	A	PASS	upstream_gene_variant	MODIFIER	LOC111558556	111558556	transcript	XR_002739586.1	pseudogene	-1	n.-509G>A
chrA1	1151448	G	A	PASS	intergenic_region	MODIFIER	ZMYM2-LOC111558556	101082286-111558556	intergenic_region	101082286-111558556		-1	n.1151448G>A
chrA1	1152126	A	G	PASS	non_coding_transcript_exon_variant	MODIFIER	LOC111558556	111558556	transcript	XR_002739586.1	pseudogene	1	n.170A>G
chrA1	1154071	C	T	PASS	upstream_gene_variant	MODIFIER	LOC111558556	111558556	transcript	XR_002739577.1	pseudogene	-1	n.-3553C>T
chrA1	1154071	C	T	PASS	intron_variant	MODIFIER	LOC111558556	111558556	transcript	XR_002739586.1	pseudogene	1	n.441+1674C>T
chrA1	1154243	A	G	PASS	upstream_gene_variant	MODIFIER	LOC111558556	111558556	transcript	XR_002739577.1	pseudogene	-1	n.-3381A>G
chrA1	1154243	A	G	PASS	intron_variant	MODIFIER	LOC111558556	111558556	transcript	XR_002739586.1	pseudogene	1	n.441+1846A>G
chrA1	1154824	T	A	PASS	upstream_gene_variant	MODIFIER	LOC111558556	111558556	transcript	XM_023248588.1	protein_coding	-1	c.-5414T>A
chrA1	1154824	T	A	PASS	upstream_gene_variant	MODIFIER	LOC111558556	111558556	transcript	XR_002739577.1	pseudogene	-1	n.-2800T>A
chrA1	1154824	T	A	PASS	intron_variant	MODIFIER	LOC111558556	111558556	transcript	XR_002739586.1	pseudogene	1	n.441+2427T>A
chrA1	1158673	G	T	PASS	upstream_gene_variant	MODIFIER	LOC111558556	111558556	transcript	XM_023248588.1	protein_coding	-1	c.-1565G>T
chrA1	1158673	G	T	PASS	intron_variant	MODIFIER	LOC111558556	111558556	transcript	XR_002739586.1	pseudogene	1	n.442-2882G>T
chrA1	1158673	G	T	PASS	intron_variant	MODIFIER	LOC111558556	111558556	transcript	XR_002739577.1	pseudogene	1	n.563+487G>T
chrA1	1158761	T	C	PASS	upstream_gene_variant	MODIFIER	LOC111558556	111558556	transcript	XM_023248588.1	protein_coding	-1	c.-1477T>C
chrA1	1158761	T	C	PASS	intron_variant	MODIFIER	LOC111558556	111558556	transcript	XR_002739586.1	pseudogene	1	n.442-2794T>C
chrA1	1158761	T	C	PASS	intron_variant	MODIFIER	LOC111558556	111558556	transcript	XR_002739577.1	pseudogene	1	n.563+575T>C
chrA1	1158978	C	T	PASS	upstream_gene_variant	MODIFIER	LOC111558556	111558556	transcript	XM_023248588.1	protein_coding	-1	c.-1260C>T
chrA1	1158978	C	T	PASS	intron_variant	MODIFIER	LOC111558556	111558556	transcript	XR_002739586.1	pseudogene	1	n.442-2577C>T
chrA1	1158978	C	T	PASS	intron_variant	MODIFIER	LOC111558556	111558556	transcript	XR_002739577.1	pseudogene	1	n.563+792C>T
chrA1	1159081	A	AG	PASS	upstream_gene_variant	MODIFIER	LOC111558556	111558556	transcript	XM_023248588.1	protein_coding	-1	c.-1157_-1156insG
chrA1	1159081	A	AG	PASS	intron_variant	MODIFIER	LOC111558556	111558556	transcript	XR_002739586.1	pseudogene	1	n.442-2474_442-2473insG
chrA1	1159081	A	AG	PASS	intron_variant	MODIFIER	LOC111558556	111558556	transcript	XR_002739577.1	pseudogene	1	n.563+895_563+896insG
chrA1	1159280	A	G	PASS	upstream_gene_variant	MODIFIER	LOC111558556	111558556	transcript	XM_023248588.1	protein_coding	-1	c.-958A>G
chrA1	1159280	A	G	PASS	intron_variant	MODIFIER	LOC111558556	111558556	transcript	XR_002739586.1	pseudogene	1	n.442-2275A>G
chrA1	1159280	A	G	PASS	intron_variant	MODIFIER	LOC111558556	111558556	transcript	XR_002739577.1	pseudogene	1	n.563+1094A>G
chrA1	1159396	G	A	PASS	5_prime_UTR_variant	MODIFIER	LOC111558556	111558556	transcript	XM_023248588.1	protein_coding	1	c.-842G>A
chrA1	1159396	G	A	PASS	intron_variant	MODIFIER	LOC111558556	111558556	transcript	XR_002739586.1	pseudogene	1	n.442-2159G>A
chrA1	1159396	G	A	PASS	intron_variant	MODIFIER	LOC111558556	111558556	transcript	XR_002739577.1	pseudogene	1	n.563+1210G>A
chrA1	1159933	C	A	PASS	5_prime_UTR_variant	MODIFIER	LOC111558556	111558556	transcript	XM_023248588.1	protein_coding	1	c.-305C>A
chrA1	1159933	C	A	PASS	intron_variant	MODIFIER	LOC111558556	111558556	transcript	XR_002739586.1	pseudogene	1	n.442-1622C>A
chrA1	1159933	C	A	PASS	intron_variant	MODIFIER	LOC111558556	111558556	transcript	XR_002739577.1	pseudogene	1	n.564-1622C>A
chrA1	1161315	G	GC	PASS	intron_variant	MODIFIER	LOC111558556	111558556	transcript	XM_023248588.1	protein_coding	1	c.280-240_280-239insC
chrA1	1161315	G	GC	PASS	intron_variant	MODIFIER	LOC111558556	111558556	transcript	XR_002739586.1	pseudogene	1	n.442-240_442-239insC
chrA1	1161315	G	GC	PASS	intron_variant	MODIFIER	LOC111558556	111558556	transcript	XR_002739577.1	pseudogene	1	n.564-240_564-239insC
chrA1	1161354	T	C	PASS	intron_variant	MODIFIER	LOC111558556	111558556	transcript	XM_023248588.1	protein_coding	1	c.280-201T>C
chrA1	1161354	T	C	PASS	intron_variant	MODIFIER	LOC111558556	111558556	transcript	XR_002739586.1	pseudogene	1	n.442-201T>C
chrA1	1161354	T	C	PASS	intron_variant	MODIFIER	LOC111558556	111558556	transcript	XR_002739577.1	pseudogene	1	n.564-201T>C
chrA1	1161462	C	T	PASS	intron_variant	MODIFIER	LOC111558556	111558556	transcript	XM_023248588.1	protein_coding	1	c.280-93C>T
chrA1	1161462	C	T	PASS	intron_variant	MODIFIER	LOC111558556	111558556	transcript	XR_002739586.1	pseudogene	1	n.442-93C>T
chrA1	1161462	C	T	PASS	intron_variant	MODIFIER	LOC111558556	111558556	transcript	XR_002739577.1	pseudogene	1	n.564-93C>T
chrA1	1161503	C	A	PASS	intron_variant	MODIFIER	LOC111558556	111558556	transcript	XM_023248588.1	protein_coding	1	c.280-52C>A
chrA1	1161503	C	A	PASS	intron_variant	MODIFIER	LOC111558556	111558556	transcript	XR_002739586.1	pseudogene	1	n.442-52C>A
chrA1	1161503	C	A	PASS	intron_variant	MODIFIER	LOC111558556	111558556	transcript	XR_002739577.1	pseudogene	1	n.564-52C>A
chrA1	1161523	C	T	PASS	intron_variant	MODIFIER	LOC111558556	111558556	transcript	XM_023248588.1	protein_coding	1	c.280-32C>T
chrA1	1161523	C	T	PASS	intron_variant	MODIFIER	LOC111558556	111558556	transcript	XR_002739586.1	pseudogene	1	n.442-32C>T
chrA1	1161523	C	T	PASS	intron_variant	MODIFIER	LOC111558556	111558556	transcript	XR_002739577.1	pseudogene	1	n.564-32C>T
chrA1	1163481	AGAGAGAGAGAGAGAGAGT	A	PASS	downstream_gene_variant	MODIFIER	LOC111558556	111558556	transcript	XM_023248588.1	protein_coding	-1	c.*1865_*1882delGAGAGAGAGAGAGAGAGT
chrA1	1163481	AGAGAGAGAGAGAGAGAGT	A	PASS	downstream_gene_variant	MODIFIER	LOC111558556	111558556	transcript	XR_002739586.1	pseudogene	-1	n.*492_*509delGAGAGAGAGAGAGAGAGT
chrA1	1163481	AGAGAGAGAGAGAGAGAGT	A	PASS	downstream_gene_variant	MODIFIER	LOC111558556	111558556	transcript	XR_002739577.1	pseudogene	-1	n.*492_*509delGAGAGAGAGAGAGAGAGT
chrA1	1163481	AGAGAGAGAGAGAGAGAGT	A	PASS	intergenic_region	MODIFIER	LOC111558556-GJA3	111558556-101092573	intergenic_region	111558556-101092573		-1	n.1163482_1163499delGAGAGAGAGAGAGAGAGT
chrA1	1167550	GA	G	PASS	downstream_gene_variant	MODIFIER	LOC111558556	111558556	transcript	XM_023248588.1	protein_coding	-1	c.*5934delA
chrA1	1167550	GA	G	PASS	downstream_gene_variant	MODIFIER	LOC111558556	111558556	transcript	XR_002739586.1	pseudogene	-1	n.*4561delA
chrA1	1167550	GA	G	PASS	downstream_gene_variant	MODIFIER	LOC111558556	111558556	transcript	XR_002739577.1	pseudogene	-1	n.*4561delA
chrA1	1167550	GA	G	PASS	intergenic_region	MODIFIER	LOC111558556-GJA3	111558556-101092573	intergenic_region	111558556-101092573		-1	n.1167551delA
chrA1	1168220	A	G	PASS	intergenic_region	MODIFIER	LOC111558556-GJA3	111558556-101092573	intergenic_region	111558556-101092573		-1	n.1168220A>G
chrA1	1168318	A	G	PASS	intergenic_region	MODIFIER	LOC111558556-GJA3	111558556-101092573	intergenic_region	111558556-101092573		-1	n.1168318A>G
chrA1	1168513	T	C	PASS	intergenic_region	MODIFIER	LOC111558556-GJA3	111558556-101092573	intergenic_region	111558556-101092573		-1	n.1168513T>C
chrA1	1169621	A	G	PASS	intergenic_region	MODIFIER	LOC111558556-GJA3	111558556-101092573	intergenic_region	111558556-101092573		-1	n.1169621A>G
chrA1	1169969	C	T	PASS	intergenic_region	MODIFIER	LOC111558556-GJA3	111558556-101092573	intergenic_region	111558556-101092573		-1	n.1169969C>T
chrA1	1171061	G	A	PASS	intergenic_region	MODIFIER	LOC111558556-GJA3	111558556-101092573	intergenic_region	111558556-101092573		-1	n.1171061G>A
chrA1	1173217	T	G	PASS	intergenic_region	MODIFIER	LOC111558556-GJA3	111558556-101092573	intergenic_region	111558556-101092573		-1	n.1173217T>G
chrA1	1174970	A	C	PASS	intergenic_region	MODIFIER	LOC111558556-GJA3	111558556-101092573	intergenic_region	111558556-101092573		-1	n.1174970A>C
chrA1	1174997	A	G	PASS	intergenic_region	MODIFIER	LOC111558556-GJA3	111558556-101092573	intergenic_region	111558556-101092573		-1	n.1174997A>G
chrA1	1175465	T	C	PASS	intergenic_region	MODIFIER	LOC111558556-GJA3	111558556-101092573	intergenic_region	111558556-101092573		-1	n.1175465T>C
chrA1	1176047	A	G	PASS	intergenic_region	MODIFIER	LOC111558556-GJA3	111558556-101092573	intergenic_region	111558556-101092573		-1	n.1176047A>G
chrA1	1179597	G	A	PASS	intergenic_region	MODIFIER	LOC111558556-GJA3	111558556-101092573	intergenic_region	111558556-101092573		-1	n.1179597G>A
chrA1	1179661	G	A	PASS	intergenic_region	MODIFIER	LOC111558556-GJA3	111558556-101092573	intergenic_region	111558556-101092573		-1	n.1179661G>A
chrA1	1180787	A	G	PASS	intergenic_region	MODIFIER	LOC111558556-GJA3	111558556-101092573	intergenic_region	111558556-101092573		-1	n.1180787A>G
chrA1	1181555	T	C	PASS	intergenic_region	MODIFIER	LOC111558556-GJA3	111558556-101092573	intergenic_region	111558556-101092573		-1	n.1181555T>C
chrA1	1181771	A	G	PASS	intergenic_region	MODIFIER	LOC111558556-GJA3	111558556-101092573	intergenic_region	111558556-101092573		-1	n.1181771A>G
chrA1	1182147	T	C	PASS	intergenic_region	MODIFIER	LOC111558556-GJA3	111558556-101092573	intergenic_region	111558556-101092573		-1	n.1182147T>C
chrA1	1182955	C	T	PASS	intergenic_region	MODIFIER	LOC111558556-GJA3	111558556-101092573	intergenic_region	111558556-101092573		-1	n.1182955C>T
chrA1	1186007	T	C	PASS	intergenic_region	MODIFIER	LOC111558556-GJA3	111558556-101092573	intergenic_region	111558556-101092573		-1	n.1186007T>C
chrA1	1187458	C	G	PASS	intergenic_region	MODIFIER	LOC111558556-GJA3	111558556-101092573	intergenic_region	111558556-101092573		-1	n.1187458C>G
chrA1	1187556	T	C	PASS	intergenic_region	MODIFIER	LOC111558556-GJA3	111558556-101092573	intergenic_region	111558556-101092573		-1	n.1187556T>C
chrA1	1188093	G	T	PASS	intergenic_region	MODIFIER	LOC111558556-GJA3	111558556-101092573	intergenic_region	111558556-101092573		-1	n.1188093G>T
chrA1	1188154	G	A	PASS	intergenic_region	MODIFIER	LOC111558556-GJA3	111558556-101092573	intergenic_region	111558556-101092573		-1	n.1188154G>A
chrA1	1188504	G	A	PASS	intergenic_region	MODIFIER	LOC111558556-GJA3	111558556-101092573	intergenic_region	111558556-101092573		-1	n.1188504G>A
chrA1	1188967	C	G	PASS	intergenic_region	MODIFIER	LOC111558556-GJA3	111558556-101092573	intergenic_region	111558556-101092573		-1	n.1188967C>G
chrA1	1189655	C	T	PASS	intergenic_region	MODIFIER	LOC111558556-GJA3	111558556-101092573	intergenic_region	111558556-101092573		-1	n.1189655C>T
chrA1	1190640	G	A	PASS	downstream_gene_variant	MODIFIER	GJA3	101092573	transcript	XM_023248644.1	protein_coding	-1	c.*6192C>T
chrA1	1190640	G	A	PASS	downstream_gene_variant	MODIFIER	GJA3	101092573	transcript	XM_023248653.1	protein_coding	-1	c.*6192C>T
chrA1	1190640	G	A	PASS	intergenic_region	MODIFIER	LOC111558556-GJA3	111558556-101092573	intergenic_region	111558556-101092573		-1	n.1190640G>A
chrA1	1190791	C	T	PASS	downstream_gene_variant	MODIFIER	GJA3	101092573	transcript	XM_023248644.1	protein_coding	-1	c.*6041G>A
chrA1	1190791	C	T	PASS	downstream_gene_variant	MODIFIER	GJA3	101092573	transcript	XM_023248653.1	protein_coding	-1	c.*6041G>A
chrA1	1190791	C	T	PASS	intergenic_region	MODIFIER	LOC111558556-GJA3	111558556-101092573	intergenic_region	111558556-101092573		-1	n.1190791C>T
chrA1	1191234	C	T	PASS	downstream_gene_variant	MODIFIER	GJA3	101092573	transcript	XM_023248644.1	protein_coding	-1	c.*5598G>A
chrA1	1191234	C	T	PASS	downstream_gene_variant	MODIFIER	GJA3	101092573	transcript	XM_023248653.1	protein_coding	-1	c.*5598G>A
chrA1	1191234	C	T	PASS	intergenic_region	MODIFIER	LOC111558556-GJA3	111558556-101092573	intergenic_region	111558556-101092573		-1	n.1191234C>T
chrA1	1192314	T	C	PASS	downstream_gene_variant	MODIFIER	GJA3	101092573	transcript	XM_023248644.1	protein_coding	-1	c.*4518A>G
chrA1	1192314	T	C	PASS	downstream_gene_variant	MODIFIER	GJA3	101092573	transcript	XM_023248653.1	protein_coding	-1	c.*4518A>G
chrA1	1192314	T	C	PASS	intergenic_region	MODIFIER	LOC111558556-GJA3	111558556-101092573	intergenic_region	111558556-101092573		-1	n.1192314T>C
chrA1	1192772	ATTTG	A	PASS	downstream_gene_variant	MODIFIER	GJA3	101092573	transcript	XM_023248644.1	protein_coding	-1	c.*4056_*4059delCAAA
chrA1	1192772	ATTTG	A	PASS	downstream_gene_variant	MODIFIER	GJA3	101092573	transcript	XM_023248653.1	protein_coding	-1	c.*4056_*4059delCAAA
chrA1	1192772	ATTTG	A	PASS	intergenic_region	MODIFIER	LOC111558556-GJA3	111558556-101092573	intergenic_region	111558556-101092573		-1	n.1192773_1192776delTTTG
chrA1	1194349	G	C	PASS	downstream_gene_variant	MODIFIER	GJA3	101092573	transcript	XM_023248644.1	protein_coding	-1	c.*2483C>G
chrA1	1194349	G	C	PASS	downstream_gene_variant	MODIFIER	GJA3	101092573	transcript	XM_023248653.1	protein_coding	-1	c.*2483C>G
chrA1	1194349	G	C	PASS	intergenic_region	MODIFIER	LOC111558556-GJA3	111558556-101092573	intergenic_region	111558556-101092573		-1	n.1194349G>C
chrA1	1194763	A	G	PASS	downstream_gene_variant	MODIFIER	GJA3	101092573	transcript	XM_023248644.1	protein_coding	-1	c.*2069T>C
chrA1	1194763	A	G	PASS	downstream_gene_variant	MODIFIER	GJA3	101092573	transcript	XM_023248653.1	protein_coding	-1	c.*2069T>C
chrA1	1194763	A	G	PASS	intergenic_region	MODIFIER	LOC111558556-GJA3	111558556-101092573	intergenic_region	111558556-101092573		-1	n.1194763A>G
chrA1	1194863	CT	C	PASS	downstream_gene_variant	MODIFIER	GJA3	101092573	transcript	XM_023248644.1	protein_coding	-1	c.*1968delA
chrA1	1194863	CT	C	PASS	downstream_gene_variant	MODIFIER	GJA3	101092573	transcript	XM_023248653.1	protein_coding	-1	c.*1968delA
chrA1	1194863	CT	C	PASS	intergenic_region	MODIFIER	LOC111558556-GJA3	111558556-101092573	intergenic_region	111558556-101092573		-1	n.1194864delT
chrA1	1195017	C	CAAAT	PASS	downstream_gene_variant	MODIFIER	GJA3	101092573	transcript	XM_023248644.1	protein_coding	-1	c.*1814_*1815insATTT
chrA1	1195017	C	CAAAT	PASS	downstream_gene_variant	MODIFIER	GJA3	101092573	transcript	XM_023248653.1	protein_coding	-1	c.*1814_*1815insATTT
chrA1	1195017	C	CAAAT	PASS	intergenic_region	MODIFIER	LOC111558556-GJA3	111558556-101092573	intergenic_region	111558556-101092573		-1	n.1195017_1195018insAAAT
chrA1	1195053	A	C	PASS	downstream_gene_variant	MODIFIER	GJA3	101092573	transcript	XM_023248644.1	protein_coding	-1	c.*1779T>G
chrA1	1195053	A	C	PASS	downstream_gene_variant	MODIFIER	GJA3	101092573	transcript	XM_023248653.1	protein_coding	-1	c.*1779T>G
chrA1	1195053	A	C	PASS	intergenic_region	MODIFIER	LOC111558556-GJA3	111558556-101092573	intergenic_region	111558556-101092573		-1	n.1195053A>C
chrA1	1197087	C	A	PASS	synonymous_variant	LOW	GJA3	101092573	transcript	XM_023248644.1	protein_coding	2	c.1101G>T	p.Pro367Pro
chrA1	1197087	C	A	PASS	synonymous_variant	LOW	GJA3	101092573	transcript	XM_023248653.1	protein_coding	3	c.1101G>T	p.Pro367Pro
chrA1	1197243	C	G	PASS	synonymous_variant	LOW	GJA3	101092573	transcript	XM_023248644.1	protein_coding	2	c.945G>C	p.Pro315Pro
chrA1	1197243	C	G	PASS	synonymous_variant	LOW	GJA3	101092573	transcript	XM_023248653.1	protein_coding	3	c.945G>C	p.Pro315Pro
chrA1	1198411	C	G	PASS	intron_variant	MODIFIER	GJA3	101092573	transcript	XM_023248644.1	protein_coding	1	c.-17-207G>C
chrA1	1198411	C	G	PASS	intron_variant	MODIFIER	GJA3	101092573	transcript	XM_023248653.1	protein_coding	2	c.-17-207G>C
chrA1	1198797	A	C	PASS	intron_variant	MODIFIER	GJA3	101092573	transcript	XM_023248644.1	protein_coding	1	c.-17-593T>G
chrA1	1198797	A	C	PASS	intron_variant	MODIFIER	GJA3	101092573	transcript	XM_023248653.1	protein_coding	2	c.-17-593T>G
chrA1	1199095	A	T	PASS	intron_variant	MODIFIER	GJA3	101092573	transcript	XM_023248644.1	protein_coding	1	c.-17-891T>A
chrA1	1199095	A	T	PASS	intron_variant	MODIFIER	GJA3	101092573	transcript	XM_023248653.1	protein_coding	2	c.-17-891T>A
chrA1	1199254	C	T	PASS	intron_variant	MODIFIER	GJA3	101092573	transcript	XM_023248644.1	protein_coding	1	c.-17-1050G>A
chrA1	1199254	C	T	PASS	intron_variant	MODIFIER	GJA3	101092573	transcript	XM_023248653.1	protein_coding	2	c.-17-1050G>A
chrA1	1199306	G	A	PASS	intron_variant	MODIFIER	GJA3	101092573	transcript	XM_023248644.1	protein_coding	1	c.-17-1102C>T
chrA1	1199306	G	A	PASS	intron_variant	MODIFIER	GJA3	101092573	transcript	XM_023248653.1	protein_coding	2	c.-17-1102C>T
chrA1	1200231	C	A	PASS	intron_variant	MODIFIER	GJA3	101092573	transcript	XM_023248644.1	protein_coding	1	c.-17-2027G>T
chrA1	1200231	C	A	PASS	intron_variant	MODIFIER	GJA3	101092573	transcript	XM_023248653.1	protein_coding	2	c.-18+1611G>T
chrA1	1200532	G	A	PASS	intron_variant	MODIFIER	GJA3	101092573	transcript	XM_023248644.1	protein_coding	1	c.-17-2328C>T
chrA1	1200532	G	A	PASS	intron_variant	MODIFIER	GJA3	101092573	transcript	XM_023248653.1	protein_coding	2	c.-18+1310C>T
chrA1	1200565	G	C	PASS	intron_variant	MODIFIER	GJA3	101092573	transcript	XM_023248644.1	protein_coding	1	c.-17-2361C>G
chrA1	1200565	G	C	PASS	intron_variant	MODIFIER	GJA3	101092573	transcript	XM_023248653.1	protein_coding	2	c.-18+1277C>G
chrA1	1202695	G	A	PASS	intron_variant	MODIFIER	GJA3	101092573	transcript	XM_023248644.1	protein_coding	1	c.-17-4491C>T
chrA1	1202695	G	A	PASS	intron_variant	MODIFIER	GJA3	101092573	transcript	XM_023248653.1	protein_coding	1	c.-201-670C>T
chrA1	1205358	C	T	PASS	intron_variant	MODIFIER	GJA3	101092573	transcript	XM_023248644.1	protein_coding	1	c.-17-7154G>A
chrA1	1205358	C	T	PASS	intron_variant	MODIFIER	GJA3	101092573	transcript	XM_023248653.1	protein_coding	1	c.-201-3333G>A
chrA1	1205673	G	A	PASS	intron_variant	MODIFIER	GJA3	101092573	transcript	XM_023248644.1	protein_coding	1	c.-17-7469C>T
chrA1	1205673	G	A	PASS	intron_variant	MODIFIER	GJA3	101092573	transcript	XM_023248653.1	protein_coding	1	c.-201-3648C>T
chrA1	1210718	T	C	PASS	intron_variant	MODIFIER	GJA3	101092573	transcript	XM_023248644.1	protein_coding	1	c.-18+3427A>G
chrA1	1210718	T	C	PASS	intron_variant	MODIFIER	GJA3	101092573	transcript	XM_023248653.1	protein_coding	1	c.-202+3427A>G
chrA1	1212824	C	T	PASS	intron_variant	MODIFIER	GJA3	101092573	transcript	XM_023248644.1	protein_coding	1	c.-18+1321G>A
chrA1	1212824	C	T	PASS	intron_variant	MODIFIER	GJA3	101092573	transcript	XM_023248653.1	protein_coding	1	c.-202+1321G>A
chrA1	1213021	G	A	PASS	intron_variant	MODIFIER	GJA3	101092573	transcript	XM_023248644.1	protein_coding	1	c.-18+1124C>T
chrA1	1213021	G	A	PASS	intron_variant	MODIFIER	GJA3	101092573	transcript	XM_023248653.1	protein_coding	1	c.-202+1124C>T
chrA1	1213948	C	G	PASS	intron_variant	MODIFIER	GJA3	101092573	transcript	XM_023248644.1	protein_coding	1	c.-18+197G>C
chrA1	1213948	C	G	PASS	intron_variant	MODIFIER	GJA3	101092573	transcript	XM_023248653.1	protein_coding	1	c.-202+197G>C
chrA1	1216786	A	G	PASS	upstream_gene_variant	MODIFIER	GJA3	101092573	transcript	XM_023248644.1	protein_coding	-1	c.-18599T>C
chrA1	1216786	A	G	PASS	upstream_gene_variant	MODIFIER	GJA3	101092573	transcript	XM_023248653.1	protein_coding	-1	c.-18599T>C
chrA1	1216786	A	G	PASS	intergenic_region	MODIFIER	GJA3-GJB2	101092573-101082540	intergenic_region	101092573-101082540		-1	n.1216786A>G
chrA1	1217636	A	G	PASS	upstream_gene_variant	MODIFIER	GJA3	101092573	transcript	XM_023248644.1	protein_coding	-1	c.-19449T>C
chrA1	1217636	A	G	PASS	upstream_gene_variant	MODIFIER	GJA3	101092573	transcript	XM_023248653.1	protein_coding	-1	c.-19449T>C
chrA1	1217636	A	G	PASS	intergenic_region	MODIFIER	GJA3-GJB2	101092573-101082540	intergenic_region	101092573-101082540		-1	n.1217636A>G
chrA1	1218358	C	G	PASS	upstream_gene_variant	MODIFIER	GJA3	101092573	transcript	XM_023248644.1	protein_coding	-1	c.-20171G>C
chrA1	1218358	C	G	PASS	upstream_gene_variant	MODIFIER	GJA3	101092573	transcript	XM_023248653.1	protein_coding	-1	c.-20171G>C
chrA1	1218358	C	G	PASS	intergenic_region	MODIFIER	GJA3-GJB2	101092573-101082540	intergenic_region	101092573-101082540		-1	n.1218358C>G
chrA1	1219269	C	G	PASS	upstream_gene_variant	MODIFIER	GJA3	101092573	transcript	XM_023248644.1	protein_coding	-1	c.-21082G>C
chrA1	1219269	C	G	PASS	upstream_gene_variant	MODIFIER	GJA3	101092573	transcript	XM_023248653.1	protein_coding	-1	c.-21082G>C
chrA1	1219269	C	G	PASS	intergenic_region	MODIFIER	GJA3-GJB2	101092573-101082540	intergenic_region	101092573-101082540		-1	n.1219269C>G
chrA1	1219950	T	G	PASS	intergenic_region	MODIFIER	GJA3-GJB2	101092573-101082540	intergenic_region	101092573-101082540		-1	n.1219950T>G
chrA1	1222506	G	A	PASS	intergenic_region	MODIFIER	GJA3-GJB2	101092573-101082540	intergenic_region	101092573-101082540		-1	n.1222506G>A
chrA1	1223134	A	G	PASS	intergenic_region	MODIFIER	GJA3-GJB2	101092573-101082540	intergenic_region	101092573-101082540		-1	n.1223134A>G
chrA1	1223761	G	C	PASS	intergenic_region	MODIFIER	GJA3-GJB2	101092573-101082540	intergenic_region	101092573-101082540		-1	n.1223761G>C
chrA1	1224222	C	T	PASS	intergenic_region	MODIFIER	GJA3-GJB2	101092573-101082540	intergenic_region	101092573-101082540		-1	n.1224222C>T
chrA1	1224663	C	T	PASS	intergenic_region	MODIFIER	GJA3-GJB2	101092573-101082540	intergenic_region	101092573-101082540		-1	n.1224663C>T
chrA1	1224852	T	A	PASS	intergenic_region	MODIFIER	GJA3-GJB2	101092573-101082540	intergenic_region	101092573-101082540		-1	n.1224852T>A
chrA1	1226807	T	C	PASS	intergenic_region	MODIFIER	GJA3-GJB2	101092573-101082540	intergenic_region	101092573-101082540		-1	n.1226807T>C
chrA1	1227108	T	C	PASS	intergenic_region	MODIFIER	GJA3-GJB2	101092573-101082540	intergenic_region	101092573-101082540		-1	n.1227108T>C
chrA1	1230245	T	C	PASS	intergenic_region	MODIFIER	GJA3-GJB2	101092573-101082540	intergenic_region	101092573-101082540		-1	n.1230245T>C
chrA1	1234976	TCTTA	T	PASS	intergenic_region	MODIFIER	GJA3-GJB2	101092573-101082540	intergenic_region	101092573-101082540		-1	n.1234977_1234980delCTTA
chrA1	1236695	C	CT	PASS	intergenic_region	MODIFIER	GJA3-GJB2	101092573-101082540	intergenic_region	101092573-101082540		-1	n.1236695_1236696insT
chrA1	1237792	T	G	PASS	intergenic_region	MODIFIER	GJA3-GJB2	101092573-101082540	intergenic_region	101092573-101082540		-1	n.1237792T>G
chrA1	1238615	C	T	PASS	intergenic_region	MODIFIER	GJA3-GJB2	101092573-101082540	intergenic_region	101092573-101082540		-1	n.1238615C>T
chrA1	1239568	A	G	PASS	intergenic_region	MODIFIER	GJA3-GJB2	101092573-101082540	intergenic_region	101092573-101082540		-1	n.1239568A>G
chrA1	1241504	G	C	PASS	downstream_gene_variant	MODIFIER	GJB2	101082540	transcript	XM_003980250.5	protein_coding	-1	c.*4602C>G
chrA1	1241504	G	C	PASS	downstream_gene_variant	MODIFIER	GJB2	101082540	transcript	XM_023248847.1	protein_coding	-1	c.*4602C>G
chrA1	1241504	G	C	PASS	downstream_gene_variant	MODIFIER	GJB2	101082540	transcript	XM_019815796.2	protein_coding	-1	c.*4602C>G
chrA1	1241504	G	C	PASS	intergenic_region	MODIFIER	GJA3-GJB2	101092573-101082540	intergenic_region	101092573-101082540		-1	n.1241504G>C
chrA1	1242171	A	C	PASS	downstream_gene_variant	MODIFIER	GJB2	101082540	transcript	XM_003980250.5	protein_coding	-1	c.*3935T>G
chrA1	1242171	A	C	PASS	downstream_gene_variant	MODIFIER	GJB2	101082540	transcript	XM_023248847.1	protein_coding	-1	c.*3935T>G
chrA1	1242171	A	C	PASS	downstream_gene_variant	MODIFIER	GJB2	101082540	transcript	XM_019815796.2	protein_coding	-1	c.*3935T>G
chrA1	1242171	A	C	PASS	intergenic_region	MODIFIER	GJA3-GJB2	101092573-101082540	intergenic_region	101092573-101082540		-1	n.1242171A>C
chrA1	1242973	G	C	PASS	downstream_gene_variant	MODIFIER	GJB2	101082540	transcript	XM_003980250.5	protein_coding	-1	c.*3133C>G
chrA1	1242973	G	C	PASS	downstream_gene_variant	MODIFIER	GJB2	101082540	transcript	XM_023248847.1	protein_coding	-1	c.*3133C>G
chrA1	1242973	G	C	PASS	downstream_gene_variant	MODIFIER	GJB2	101082540	transcript	XM_019815796.2	protein_coding	-1	c.*3133C>G
chrA1	1242973	G	C	PASS	intergenic_region	MODIFIER	GJA3-GJB2	101092573-101082540	intergenic_region	101092573-101082540		-1	n.1242973G>C
chrA1	1243456	T	C	PASS	downstream_gene_variant	MODIFIER	GJB2	101082540	transcript	XM_003980250.5	protein_coding	-1	c.*2650A>G
chrA1	1243456	T	C	PASS	downstream_gene_variant	MODIFIER	GJB2	101082540	transcript	XM_023248847.1	protein_coding	-1	c.*2650A>G
chrA1	1243456	T	C	PASS	downstream_gene_variant	MODIFIER	GJB2	101082540	transcript	XM_019815796.2	protein_coding	-1	c.*2650A>G
chrA1	1243456	T	C	PASS	intergenic_region	MODIFIER	GJA3-GJB2	101092573-101082540	intergenic_region	101092573-101082540		-1	n.1243456T>C
chrA1	1244075	A	G	PASS	downstream_gene_variant	MODIFIER	GJB2	101082540	transcript	XM_003980250.5	protein_coding	-1	c.*2031T>C
chrA1	1244075	A	G	PASS	downstream_gene_variant	MODIFIER	GJB2	101082540	transcript	XM_023248847.1	protein_coding	-1	c.*2031T>C
chrA1	1244075	A	G	PASS	downstream_gene_variant	MODIFIER	GJB2	101082540	transcript	XM_019815796.2	protein_coding	-1	c.*2031T>C
chrA1	1244075	A	G	PASS	intergenic_region	MODIFIER	GJA3-GJB2	101092573-101082540	intergenic_region	101092573-101082540		-1	n.1244075A>G
chrA1	1244250	A	C	PASS	downstream_gene_variant	MODIFIER	GJB2	101082540	transcript	XM_003980250.5	protein_coding	-1	c.*1856T>G
chrA1	1244250	A	C	PASS	downstream_gene_variant	MODIFIER	GJB2	101082540	transcript	XM_023248847.1	protein_coding	-1	c.*1856T>G
chrA1	1244250	A	C	PASS	downstream_gene_variant	MODIFIER	GJB2	101082540	transcript	XM_019815796.2	protein_coding	-1	c.*1856T>G
chrA1	1244250	A	C	PASS	intergenic_region	MODIFIER	GJA3-GJB2	101092573-101082540	intergenic_region	101092573-101082540		-1	n.1244250A>C
chrA1	1244718	T	C	PASS	3_prime_UTR_variant	MODIFIER	GJB2	101082540	transcript	XM_003980250.5	protein_coding	2	c.*1388A>G
chrA1	1244718	T	C	PASS	3_prime_UTR_variant	MODIFIER	GJB2	101082540	transcript	XM_023248847.1	protein_coding	2	c.*1388A>G
chrA1	1244718	T	C	PASS	3_prime_UTR_variant	MODIFIER	GJB2	101082540	transcript	XM_019815796.2	protein_coding	3	c.*1388A>G
chrA1	1245116	G	C	PASS	3_prime_UTR_variant	MODIFIER	GJB2	101082540	transcript	XM_003980250.5	protein_coding	2	c.*990C>G
chrA1	1245116	G	C	PASS	3_prime_UTR_variant	MODIFIER	GJB2	101082540	transcript	XM_023248847.1	protein_coding	2	c.*990C>G
chrA1	1245116	G	C	PASS	3_prime_UTR_variant	MODIFIER	GJB2	101082540	transcript	XM_019815796.2	protein_coding	3	c.*990C>G
chrA1	1248097	G	GC	PASS	intron_variant	MODIFIER	GJB2	101082540	transcript	XM_003980250.5	protein_coding	1	c.-20+1245_-20+1246insG
chrA1	1248097	G	GC	PASS	intron_variant	MODIFIER	GJB2	101082540	transcript	XM_023248847.1	protein_coding	1	c.-19-1293_-19-1292insG
chrA1	1248097	G	GC	PASS	intron_variant	MODIFIER	GJB2	101082540	transcript	XM_019815796.2	protein_coding	2	c.-19-1293_-19-1292insG
chrA1	1248133	C	T	PASS	intron_variant	MODIFIER	GJB2	101082540	transcript	XM_003980250.5	protein_coding	1	c.-20+1210G>A
chrA1	1248133	C	T	PASS	intron_variant	MODIFIER	GJB2	101082540	transcript	XM_023248847.1	protein_coding	1	c.-19-1328G>A
chrA1	1248133	C	T	PASS	intron_variant	MODIFIER	GJB2	101082540	transcript	XM_019815796.2	protein_coding	2	c.-19-1328G>A
chrA1	1248217	T	C	PASS	intron_variant	MODIFIER	GJB2	101082540	transcript	XM_003980250.5	protein_coding	1	c.-20+1126A>G
chrA1	1248217	T	C	PASS	intron_variant	MODIFIER	GJB2	101082540	transcript	XM_023248847.1	protein_coding	1	c.-19-1412A>G
chrA1	1248217	T	C	PASS	intron_variant	MODIFIER	GJB2	101082540	transcript	XM_019815796.2	protein_coding	2	c.-19-1412A>G
chrA1	1248394	C	G	PASS	intron_variant	MODIFIER	GJB2	101082540	transcript	XM_003980250.5	protein_coding	1	c.-20+949G>C
chrA1	1248394	C	G	PASS	intron_variant	MODIFIER	GJB2	101082540	transcript	XM_023248847.1	protein_coding	1	c.-19-1589G>C
chrA1	1248394	C	G	PASS	intron_variant	MODIFIER	GJB2	101082540	transcript	XM_019815796.2	protein_coding	2	c.-19-1589G>C
chrA1	1248496	C	G	PASS	intron_variant	MODIFIER	GJB2	101082540	transcript	XM_003980250.5	protein_coding	1	c.-20+847G>C
chrA1	1248496	C	G	PASS	intron_variant	MODIFIER	GJB2	101082540	transcript	XM_023248847.1	protein_coding	1	c.-19-1691G>C
chrA1	1248496	C	G	PASS	intron_variant	MODIFIER	GJB2	101082540	transcript	XM_019815796.2	protein_coding	2	c.-19-1691G>C
chrA1	1251267	G	A	PASS	upstream_gene_variant	MODIFIER	GJB2	101082540	transcript	XM_003980250.5	protein_coding	-1	c.-4481C>T
chrA1	1251267	G	A	PASS	upstream_gene_variant	MODIFIER	GJB2	101082540	transcript	XM_023248847.1	protein_coding	-1	c.-4481C>T
chrA1	1251267	G	A	PASS	intron_variant	MODIFIER	GJB2	101082540	transcript	XM_019815796.2	protein_coding	2	c.-19-4462C>T
chrA1	1251827	A	G	PASS	upstream_gene_variant	MODIFIER	GJB2	101082540	transcript	XM_003980250.5	protein_coding	-1	c.-5041T>C
chrA1	1251827	A	G	PASS	upstream_gene_variant	MODIFIER	GJB2	101082540	transcript	XM_023248847.1	protein_coding	-1	c.-5041T>C
chrA1	1251827	A	G	PASS	intron_variant	MODIFIER	GJB2	101082540	transcript	XM_019815796.2	protein_coding	2	c.-19-5022T>C
chrA1	1255952	A	C	PASS	intron_variant	MODIFIER	GJB2	101082540	transcript	XM_019815796.2	protein_coding	2	c.-19-9147T>G
chrA1	1256530	T	C	PASS	intron_variant	MODIFIER	GJB2	101082540	transcript	XM_019815796.2	protein_coding	2	c.-19-9725A>G
chrA1	1257273	C	T	PASS	intron_variant	MODIFIER	GJB2	101082540	transcript	XM_019815796.2	protein_coding	2	c.-19-10468G>A
chrA1	1258190	C	G	PASS	intron_variant	MODIFIER	GJB2	101082540	transcript	XM_019815796.2	protein_coding	2	c.-19-11385G>C
chrA1	1258639	C	T	PASS	intron_variant	MODIFIER	GJB2	101082540	transcript	XM_019815796.2	protein_coding	2	c.-20+11729G>A
chrA1	1258926	ATT	A	PASS	intron_variant	MODIFIER	GJB2	101082540	transcript	XM_019815796.2	protein_coding	2	c.-20+11440_-20+11441delAA
chrA1	1259057	T	C	PASS	intron_variant	MODIFIER	GJB2	101082540	transcript	XM_019815796.2	protein_coding	2	c.-20+11311A>G
chrA1	1259174	C	T	PASS	intron_variant	MODIFIER	GJB2	101082540	transcript	XM_019815796.2	protein_coding	2	c.-20+11194G>A
chrA1	1259607	T	G	PASS	intron_variant	MODIFIER	GJB2	101082540	transcript	XM_019815796.2	protein_coding	2	c.-20+10761A>C
chrA1	1260535	AT	A	PASS	intron_variant	MODIFIER	GJB2	101082540	transcript	XM_019815796.2	protein_coding	2	c.-20+9832delA
chrA1	1260977	C	A	PASS	intron_variant	MODIFIER	GJB2	101082540	transcript	XM_019815796.2	protein_coding	2	c.-20+9391G>T
chrA1	1261595	G	A	PASS	intron_variant	MODIFIER	GJB2	101082540	transcript	XM_019815796.2	protein_coding	2	c.-20+8773C>T
chrA1	1262301	C	T	PASS	intron_variant	MODIFIER	GJB2	101082540	transcript	XM_019815796.2	protein_coding	2	c.-20+8067G>A
chrA1	1263304	A	G	PASS	intron_variant	MODIFIER	GJB2	101082540	transcript	XM_019815796.2	protein_coding	2	c.-20+7064T>C
chrA1	1265023	T	TG	PASS	intron_variant	MODIFIER	GJB2	101082540	transcript	XM_019815796.2	protein_coding	2	c.-20+5344_-20+5345insC
chrA1	1265757	G	A	PASS	intron_variant	MODIFIER	GJB2	101082540	transcript	XM_019815796.2	protein_coding	2	c.-20+4611C>T
chrA1	1265920	TGA	T	PASS	intron_variant	MODIFIER	GJB2	101082540	transcript	XM_019815796.2	protein_coding	2	c.-20+4446_-20+4447delTC
chrA1	1266303	A	AAC	PASS	intron_variant	MODIFIER	GJB2	101082540	transcript	XM_019815796.2	protein_coding	2	c.-20+4064_-20+4065insGT
chrA1	1270234	G	C	PASS	intron_variant	MODIFIER	GJB2	101082540	transcript	XM_019815796.2	protein_coding	2	c.-20+134C>G
chrA1	1271831	T	C	PASS	intron_variant	MODIFIER	GJB2	101082540	transcript	XM_019815796.2	protein_coding	1	c.-137-1346A>G
chrA1	1272049	G	A	PASS	intron_variant	MODIFIER	GJB2	101082540	transcript	XM_019815796.2	protein_coding	1	c.-137-1564C>T
chrA1	1272716	TAGTC	T	PASS	intron_variant	MODIFIER	GJB2	101082540	transcript	XM_019815796.2	protein_coding	1	c.-137-2235_-137-2232delGACT
chrA1	1273561	A	G	PASS	intron_variant	MODIFIER	GJB2	101082540	transcript	XM_019815796.2	protein_coding	1	c.-137-3076T>C
chrA1	1274220	G	A	PASS	downstream_gene_variant	MODIFIER	GJB6	101082796	transcript	XM_023248688.1	protein_coding	-1	c.*5211C>T
chrA1	1274220	G	A	PASS	downstream_gene_variant	MODIFIER	GJB6	101082796	transcript	XM_023248732.1	protein_coding	-1	c.*5211C>T
chrA1	1274220	G	A	PASS	downstream_gene_variant	MODIFIER	GJB6	101082796	transcript	XM_023248721.1	protein_coding	-1	c.*5211C>T
chrA1	1274220	G	A	PASS	downstream_gene_variant	MODIFIER	GJB6	101082796	transcript	XM_023248809.1	protein_coding	-1	c.*5211C>T
chrA1	1274220	G	A	PASS	downstream_gene_variant	MODIFIER	GJB6	101082796	transcript	XM_023248774.1	protein_coding	-1	c.*5211C>T
chrA1	1274220	G	A	PASS	downstream_gene_variant	MODIFIER	GJB6	101082796	transcript	XM_023248789.1	protein_coding	-1	c.*5211C>T
chrA1	1274220	G	A	PASS	intron_variant	MODIFIER	GJB2	101082540	transcript	XM_019815796.2	protein_coding	1	c.-138+2782C>T
chrA1	1274935	A	G	PASS	downstream_gene_variant	MODIFIER	GJB6	101082796	transcript	XM_023248688.1	protein_coding	-1	c.*4496T>C
chrA1	1274935	A	G	PASS	downstream_gene_variant	MODIFIER	GJB6	101082796	transcript	XM_023248732.1	protein_coding	-1	c.*4496T>C
chrA1	1274935	A	G	PASS	downstream_gene_variant	MODIFIER	GJB6	101082796	transcript	XM_023248721.1	protein_coding	-1	c.*4496T>C
chrA1	1274935	A	G	PASS	downstream_gene_variant	MODIFIER	GJB6	101082796	transcript	XM_023248809.1	protein_coding	-1	c.*4496T>C
chrA1	1274935	A	G	PASS	downstream_gene_variant	MODIFIER	GJB6	101082796	transcript	XM_023248774.1	protein_coding	-1	c.*4496T>C
chrA1	1274935	A	G	PASS	downstream_gene_variant	MODIFIER	GJB6	101082796	transcript	XM_023248789.1	protein_coding	-1	c.*4496T>C
chrA1	1274935	A	G	PASS	intron_variant	MODIFIER	GJB2	101082540	transcript	XM_019815796.2	protein_coding	1	c.-138+2067T>C
chrA1	1275519	A	G	PASS	downstream_gene_variant	MODIFIER	GJB6	101082796	transcript	XM_023248688.1	protein_coding	-1	c.*3912T>C
chrA1	1275519	A	G	PASS	downstream_gene_variant	MODIFIER	GJB6	101082796	transcript	XM_023248732.1	protein_coding	-1	c.*3912T>C
chrA1	1275519	A	G	PASS	downstream_gene_variant	MODIFIER	GJB6	101082796	transcript	XM_023248721.1	protein_coding	-1	c.*3912T>C
chrA1	1275519	A	G	PASS	downstream_gene_variant	MODIFIER	GJB6	101082796	transcript	XM_023248809.1	protein_coding	-1	c.*3912T>C
chrA1	1275519	A	G	PASS	downstream_gene_variant	MODIFIER	GJB6	101082796	transcript	XM_023248774.1	protein_coding	-1	c.*3912T>C
chrA1	1275519	A	G	PASS	downstream_gene_variant	MODIFIER	GJB6	101082796	transcript	XM_023248789.1	protein_coding	-1	c.*3912T>C
chrA1	1275519	A	G	PASS	intron_variant	MODIFIER	GJB2	101082540	transcript	XM_019815796.2	protein_coding	1	c.-138+1483T>C
chrA1	1275649	T	C	PASS	downstream_gene_variant	MODIFIER	GJB6	101082796	transcript	XM_023248688.1	protein_coding	-1	c.*3782A>G
chrA1	1275649	T	C	PASS	downstream_gene_variant	MODIFIER	GJB6	101082796	transcript	XM_023248732.1	protein_coding	-1	c.*3782A>G
chrA1	1275649	T	C	PASS	downstream_gene_variant	MODIFIER	GJB6	101082796	transcript	XM_023248721.1	protein_coding	-1	c.*3782A>G
chrA1	1275649	T	C	PASS	downstream_gene_variant	MODIFIER	GJB6	101082796	transcript	XM_023248809.1	protein_coding	-1	c.*3782A>G
chrA1	1275649	T	C	PASS	downstream_gene_variant	MODIFIER	GJB6	101082796	transcript	XM_023248774.1	protein_coding	-1	c.*3782A>G
chrA1	1275649	T	C	PASS	downstream_gene_variant	MODIFIER	GJB6	101082796	transcript	XM_023248789.1	protein_coding	-1	c.*3782A>G
chrA1	1275649	T	C	PASS	intron_variant	MODIFIER	GJB2	101082540	transcript	XM_019815796.2	protein_coding	1	c.-138+1353A>G
chrA1	1276787	G	A	PASS	downstream_gene_variant	MODIFIER	GJB6	101082796	transcript	XM_023248688.1	protein_coding	-1	c.*2644C>T
chrA1	1276787	G	A	PASS	downstream_gene_variant	MODIFIER	GJB6	101082796	transcript	XM_023248732.1	protein_coding	-1	c.*2644C>T
chrA1	1276787	G	A	PASS	downstream_gene_variant	MODIFIER	GJB6	101082796	transcript	XM_023248721.1	protein_coding	-1	c.*2644C>T
chrA1	1276787	G	A	PASS	downstream_gene_variant	MODIFIER	GJB6	101082796	transcript	XM_023248809.1	protein_coding	-1	c.*2644C>T
chrA1	1276787	G	A	PASS	downstream_gene_variant	MODIFIER	GJB6	101082796	transcript	XM_023248774.1	protein_coding	-1	c.*2644C>T
chrA1	1276787	G	A	PASS	downstream_gene_variant	MODIFIER	GJB6	101082796	transcript	XM_023248789.1	protein_coding	-1	c.*2644C>T
chrA1	1276787	G	A	PASS	intron_variant	MODIFIER	GJB2	101082540	transcript	XM_019815796.2	protein_coding	1	c.-138+215C>T
chrA1	1279039	A	G	PASS	3_prime_UTR_variant	MODIFIER	GJB6	101082796	transcript	XM_023248688.1	protein_coding	3	c.*392T>C
chrA1	1279039	A	G	PASS	3_prime_UTR_variant	MODIFIER	GJB6	101082796	transcript	XM_023248732.1	protein_coding	3	c.*392T>C
chrA1	1279039	A	G	PASS	3_prime_UTR_variant	MODIFIER	GJB6	101082796	transcript	XM_023248721.1	protein_coding	3	c.*392T>C
chrA1	1279039	A	G	PASS	3_prime_UTR_variant	MODIFIER	GJB6	101082796	transcript	XM_023248809.1	protein_coding	2	c.*392T>C
chrA1	1279039	A	G	PASS	3_prime_UTR_variant	MODIFIER	GJB6	101082796	transcript	XM_023248774.1	protein_coding	4	c.*392T>C
chrA1	1279039	A	G	PASS	3_prime_UTR_variant	MODIFIER	GJB6	101082796	transcript	XM_023248789.1	protein_coding	4	c.*392T>C
chrA1	1279039	A	G	PASS	upstream_gene_variant	MODIFIER	GJB2	101082540	transcript	XM_019815796.2	protein_coding	-1	c.-32253T>C
chrA1	1279968	G	A	PASS	synonymous_variant	LOW	GJB6	101082796	transcript	XM_023248688.1	protein_coding	3	c.249C>T	p.Phe83Phe
chrA1	1279968	G	A	PASS	synonymous_variant	LOW	GJB6	101082796	transcript	XM_023248732.1	protein_coding	3	c.249C>T	p.Phe83Phe
chrA1	1279968	G	A	PASS	synonymous_variant	LOW	GJB6	101082796	transcript	XM_023248721.1	protein_coding	3	c.249C>T	p.Phe83Phe
chrA1	1279968	G	A	PASS	synonymous_variant	LOW	GJB6	101082796	transcript	XM_023248809.1	protein_coding	2	c.249C>T	p.Phe83Phe
chrA1	1279968	G	A	PASS	synonymous_variant	LOW	GJB6	101082796	transcript	XM_023248774.1	protein_coding	4	c.249C>T	p.Phe83Phe
chrA1	1279968	G	A	PASS	synonymous_variant	LOW	GJB6	101082796	transcript	XM_023248789.1	protein_coding	4	c.249C>T	p.Phe83Phe
chrA1	1279968	G	A	PASS	upstream_gene_variant	MODIFIER	GJB2	101082540	transcript	XM_019815796.2	protein_coding	-1	c.-33182C>T
chrA1	1280856	G	A	PASS	upstream_gene_variant	MODIFIER	GJB2	101082540	transcript	XM_019815796.2	protein_coding	-1	c.-34070C>T
chrA1	1280856	G	A	PASS	intron_variant	MODIFIER	GJB6	101082796	transcript	XM_023248688.1	protein_coding	2	c.-15-625C>T
chrA1	1280856	G	A	PASS	intron_variant	MODIFIER	GJB6	101082796	transcript	XM_023248732.1	protein_coding	2	c.-15-625C>T
chrA1	1280856	G	A	PASS	intron_variant	MODIFIER	GJB6	101082796	transcript	XM_023248721.1	protein_coding	2	c.-15-625C>T
chrA1	1280856	G	A	PASS	intron_variant	MODIFIER	GJB6	101082796	transcript	XM_023248809.1	protein_coding	1	c.-15-625C>T
chrA1	1280856	G	A	PASS	intron_variant	MODIFIER	GJB6	101082796	transcript	XM_023248774.1	protein_coding	3	c.-15-625C>T
chrA1	1280856	G	A	PASS	intron_variant	MODIFIER	GJB6	101082796	transcript	XM_023248789.1	protein_coding	3	c.-15-625C>T
chrA1	1280940	GA	G	PASS	upstream_gene_variant	MODIFIER	GJB2	101082540	transcript	XM_019815796.2	protein_coding	-1	c.-34155delT
chrA1	1280940	GA	G	PASS	intron_variant	MODIFIER	GJB6	101082796	transcript	XM_023248688.1	protein_coding	2	c.-15-710delT
chrA1	1280940	GA	G	PASS	intron_variant	MODIFIER	GJB6	101082796	transcript	XM_023248732.1	protein_coding	2	c.-15-710delT
chrA1	1280940	GA	G	PASS	intron_variant	MODIFIER	GJB6	101082796	transcript	XM_023248721.1	protein_coding	2	c.-15-710delT
chrA1	1280940	GA	G	PASS	intron_variant	MODIFIER	GJB6	101082796	transcript	XM_023248809.1	protein_coding	1	c.-15-710delT
chrA1	1280940	GA	G	PASS	intron_variant	MODIFIER	GJB6	101082796	transcript	XM_023248774.1	protein_coding	3	c.-15-710delT
chrA1	1280940	GA	G	PASS	intron_variant	MODIFIER	GJB6	101082796	transcript	XM_023248789.1	protein_coding	3	c.-15-710delT
chrA1	1281371	G	C	PASS	upstream_gene_variant	MODIFIER	GJB2	101082540	transcript	XM_019815796.2	protein_coding	-1	c.-34585C>G
chrA1	1281371	G	C	PASS	intron_variant	MODIFIER	GJB6	101082796	transcript	XM_023248688.1	protein_coding	2	c.-15-1140C>G
chrA1	1281371	G	C	PASS	intron_variant	MODIFIER	GJB6	101082796	transcript	XM_023248732.1	protein_coding	2	c.-15-1140C>G
chrA1	1281371	G	C	PASS	intron_variant	MODIFIER	GJB6	101082796	transcript	XM_023248721.1	protein_coding	2	c.-15-1140C>G
chrA1	1281371	G	C	PASS	intron_variant	MODIFIER	GJB6	101082796	transcript	XM_023248809.1	protein_coding	1	c.-15-1140C>G
chrA1	1281371	G	C	PASS	intron_variant	MODIFIER	GJB6	101082796	transcript	XM_023248774.1	protein_coding	3	c.-15-1140C>G
chrA1	1281371	G	C	PASS	intron_variant	MODIFIER	GJB6	101082796	transcript	XM_023248789.1	protein_coding	3	c.-15-1140C>G
chrA1	1281466	C	T	PASS	upstream_gene_variant	MODIFIER	GJB2	101082540	transcript	XM_019815796.2	protein_coding	-1	c.-34680G>A
chrA1	1281466	C	T	PASS	intron_variant	MODIFIER	GJB6	101082796	transcript	XM_023248688.1	protein_coding	2	c.-15-1235G>A
chrA1	1281466	C	T	PASS	intron_variant	MODIFIER	GJB6	101082796	transcript	XM_023248732.1	protein_coding	2	c.-15-1235G>A
chrA1	1281466	C	T	PASS	intron_variant	MODIFIER	GJB6	101082796	transcript	XM_023248721.1	protein_coding	2	c.-15-1235G>A
chrA1	1281466	C	T	PASS	intron_variant	MODIFIER	GJB6	101082796	transcript	XM_023248809.1	protein_coding	1	c.-15-1235G>A
chrA1	1281466	C	T	PASS	intron_variant	MODIFIER	GJB6	101082796	transcript	XM_023248774.1	protein_coding	3	c.-15-1235G>A
chrA1	1281466	C	T	PASS	intron_variant	MODIFIER	GJB6	101082796	transcript	XM_023248789.1	protein_coding	3	c.-15-1235G>A
chrA1	1284373	G	A	PASS	intron_variant	MODIFIER	GJB6	101082796	transcript	XM_023248688.1	protein_coding	2	c.-16+1362C>T
chrA1	1284373	G	A	PASS	intron_variant	MODIFIER	GJB6	101082796	transcript	XM_023248732.1	protein_coding	2	c.-16+1362C>T
chrA1	1284373	G	A	PASS	intron_variant	MODIFIER	GJB6	101082796	transcript	XM_023248721.1	protein_coding	2	c.-16+1362C>T
chrA1	1284373	G	A	PASS	intron_variant	MODIFIER	GJB6	101082796	transcript	XM_023248809.1	protein_coding	1	c.-15-4142C>T
chrA1	1284373	G	A	PASS	intron_variant	MODIFIER	GJB6	101082796	transcript	XM_023248774.1	protein_coding	2	c.-182-407C>T
chrA1	1284373	G	A	PASS	intron_variant	MODIFIER	GJB6	101082796	transcript	XM_023248789.1	protein_coding	2	c.-179-410C>T
chrA1	1285048	A	C	PASS	intron_variant	MODIFIER	GJB6	101082796	transcript	XM_023248688.1	protein_coding	2	c.-16+687T>G
chrA1	1285048	A	C	PASS	intron_variant	MODIFIER	GJB6	101082796	transcript	XM_023248732.1	protein_coding	2	c.-16+687T>G
chrA1	1285048	A	C	PASS	intron_variant	MODIFIER	GJB6	101082796	transcript	XM_023248721.1	protein_coding	2	c.-16+687T>G
chrA1	1285048	A	C	PASS	intron_variant	MODIFIER	GJB6	101082796	transcript	XM_023248809.1	protein_coding	1	c.-16+3519T>G
chrA1	1285048	A	C	PASS	intron_variant	MODIFIER	GJB6	101082796	transcript	XM_023248774.1	protein_coding	2	c.-183+687T>G
chrA1	1285048	A	C	PASS	intron_variant	MODIFIER	GJB6	101082796	transcript	XM_023248789.1	protein_coding	2	c.-180+687T>G
chrA1	1286963	A	G	PASS	intron_variant	MODIFIER	GJB6	101082796	transcript	XM_023248688.1	protein_coding	1	c.-183-1061T>C
chrA1	1286963	A	G	PASS	intron_variant	MODIFIER	GJB6	101082796	transcript	XM_023248732.1	protein_coding	1	c.-184+241T>C
chrA1	1286963	A	G	PASS	intron_variant	MODIFIER	GJB6	101082796	transcript	XM_023248721.1	protein_coding	1	c.-184+748T>C
chrA1	1286963	A	G	PASS	intron_variant	MODIFIER	GJB6	101082796	transcript	XM_023248809.1	protein_coding	1	c.-16+1604T>C
chrA1	1286963	A	G	PASS	intron_variant	MODIFIER	GJB6	101082796	transcript	XM_023248774.1	protein_coding	1	c.-350-1061T>C
chrA1	1286963	A	G	PASS	intron_variant	MODIFIER	GJB6	101082796	transcript	XM_023248789.1	protein_coding	1	c.-347-1061T>C
chrA1	1287710	C	G	PASS	splice_donor_variant&intron_variant	HIGH	GJB6	101082796	transcript	XM_023248721.1	protein_coding	1	c.-184+1G>C
chrA1	1287710	C	G	PASS	upstream_gene_variant	MODIFIER	GJB6	101082796	transcript	XM_023248732.1	protein_coding	-1	c.-7494G>C
chrA1	1287710	C	G	PASS	intron_variant	MODIFIER	GJB6	101082796	transcript	XM_023248688.1	protein_coding	1	c.-184+857G>C
chrA1	1287710	C	G	PASS	intron_variant	MODIFIER	GJB6	101082796	transcript	XM_023248809.1	protein_coding	1	c.-16+857G>C
chrA1	1287710	C	G	PASS	intron_variant	MODIFIER	GJB6	101082796	transcript	XM_023248774.1	protein_coding	1	c.-351+857G>C
chrA1	1287710	C	G	PASS	intron_variant	MODIFIER	GJB6	101082796	transcript	XM_023248789.1	protein_coding	1	c.-348+857G>C
chrA1	1287892	C	T	PASS	5_prime_UTR_variant	MODIFIER	GJB6	101082796	transcript	XM_023248721.1	protein_coding	1	c.-365G>A
chrA1	1287892	C	T	PASS	upstream_gene_variant	MODIFIER	GJB6	101082796	transcript	XM_023248732.1	protein_coding	-1	c.-7676G>A
chrA1	1287892	C	T	PASS	intron_variant	MODIFIER	GJB6	101082796	transcript	XM_023248688.1	protein_coding	1	c.-184+675G>A
chrA1	1287892	C	T	PASS	intron_variant	MODIFIER	GJB6	101082796	transcript	XM_023248809.1	protein_coding	1	c.-16+675G>A
chrA1	1287892	C	T	PASS	intron_variant	MODIFIER	GJB6	101082796	transcript	XM_023248774.1	protein_coding	1	c.-351+675G>A
chrA1	1287892	C	T	PASS	intron_variant	MODIFIER	GJB6	101082796	transcript	XM_023248789.1	protein_coding	1	c.-348+675G>A
chrA1	1289632	C	A	PASS	upstream_gene_variant	MODIFIER	GJB6	101082796	transcript	XM_023248688.1	protein_coding	-1	c.-9416G>T
chrA1	1289632	C	A	PASS	upstream_gene_variant	MODIFIER	GJB6	101082796	transcript	XM_023248732.1	protein_coding	-1	c.-9416G>T
chrA1	1289632	C	A	PASS	upstream_gene_variant	MODIFIER	GJB6	101082796	transcript	XM_023248721.1	protein_coding	-1	c.-9416G>T
chrA1	1289632	C	A	PASS	upstream_gene_variant	MODIFIER	GJB6	101082796	transcript	XM_023248809.1	protein_coding	-1	c.-9416G>T
chrA1	1289632	C	A	PASS	upstream_gene_variant	MODIFIER	GJB6	101082796	transcript	XM_023248774.1	protein_coding	-1	c.-9416G>T
chrA1	1289632	C	A	PASS	upstream_gene_variant	MODIFIER	GJB6	101082796	transcript	XM_023248789.1	protein_coding	-1	c.-9416G>T
chrA1	1289632	C	A	PASS	intergenic_region	MODIFIER	GJB6-LOC111556713	101082796-111556713	intergenic_region	101082796-111556713		-1	n.1289632C>A
chrA1	1291385	CTGTTTATTT	C	PASS	upstream_gene_variant	MODIFIER	GJB6	101082796	transcript	XM_023248688.1	protein_coding	-1	c.-11178_-11170delAAATAAACA
chrA1	1291385	CTGTTTATTT	C	PASS	upstream_gene_variant	MODIFIER	GJB6	101082796	transcript	XM_023248732.1	protein_coding	-1	c.-11178_-11170delAAATAAACA
chrA1	1291385	CTGTTTATTT	C	PASS	upstream_gene_variant	MODIFIER	GJB6	101082796	transcript	XM_023248721.1	protein_coding	-1	c.-11178_-11170delAAATAAACA
chrA1	1291385	CTGTTTATTT	C	PASS	upstream_gene_variant	MODIFIER	GJB6	101082796	transcript	XM_023248809.1	protein_coding	-1	c.-11178_-11170delAAATAAACA
chrA1	1291385	CTGTTTATTT	C	PASS	upstream_gene_variant	MODIFIER	GJB6	101082796	transcript	XM_023248774.1	protein_coding	-1	c.-11178_-11170delAAATAAACA
chrA1	1291385	CTGTTTATTT	C	PASS	upstream_gene_variant	MODIFIER	GJB6	101082796	transcript	XM_023248789.1	protein_coding	-1	c.-11178_-11170delAAATAAACA
chrA1	1291385	CTGTTTATTT	C	PASS	intergenic_region	MODIFIER	GJB6-LOC111556713	101082796-111556713	intergenic_region	101082796-111556713		-1	n.1291386_1291394delTGTTTATTT
chrA1	1292006	A	C	PASS	upstream_gene_variant	MODIFIER	GJB6	101082796	transcript	XM_023248688.1	protein_coding	-1	c.-11790T>G
chrA1	1292006	A	C	PASS	upstream_gene_variant	MODIFIER	GJB6	101082796	transcript	XM_023248732.1	protein_coding	-1	c.-11790T>G
chrA1	1292006	A	C	PASS	upstream_gene_variant	MODIFIER	GJB6	101082796	transcript	XM_023248721.1	protein_coding	-1	c.-11790T>G
chrA1	1292006	A	C	PASS	upstream_gene_variant	MODIFIER	GJB6	101082796	transcript	XM_023248809.1	protein_coding	-1	c.-11790T>G
chrA1	1292006	A	C	PASS	upstream_gene_variant	MODIFIER	GJB6	101082796	transcript	XM_023248774.1	protein_coding	-1	c.-11790T>G
chrA1	1292006	A	C	PASS	upstream_gene_variant	MODIFIER	GJB6	101082796	transcript	XM_023248789.1	protein_coding	-1	c.-11790T>G
chrA1	1292006	A	C	PASS	intergenic_region	MODIFIER	GJB6-LOC111556713	101082796-111556713	intergenic_region	101082796-111556713		-1	n.1292006A>C
chrA1	1293024	T	C	PASS	upstream_gene_variant	MODIFIER	GJB6	101082796	transcript	XM_023248688.1	protein_coding	-1	c.-12808A>G
chrA1	1293024	T	C	PASS	upstream_gene_variant	MODIFIER	GJB6	101082796	transcript	XM_023248721.1	protein_coding	-1	c.-12808A>G
chrA1	1293024	T	C	PASS	upstream_gene_variant	MODIFIER	GJB6	101082796	transcript	XM_023248809.1	protein_coding	-1	c.-12808A>G
chrA1	1293024	T	C	PASS	upstream_gene_variant	MODIFIER	GJB6	101082796	transcript	XM_023248774.1	protein_coding	-1	c.-12808A>G
chrA1	1293024	T	C	PASS	upstream_gene_variant	MODIFIER	GJB6	101082796	transcript	XM_023248789.1	protein_coding	-1	c.-12808A>G
chrA1	1293024	T	C	PASS	intergenic_region	MODIFIER	GJB6-LOC111556713	101082796-111556713	intergenic_region	101082796-111556713		-1	n.1293024T>C
chrA1	1296184	A	G	PASS	intergenic_region	MODIFIER	GJB6-LOC111556713	101082796-111556713	intergenic_region	101082796-111556713		-1	n.1296184A>G
chrA1	1297242	G	A	PASS	intergenic_region	MODIFIER	GJB6-LOC111556713	101082796-111556713	intergenic_region	101082796-111556713		-1	n.1297242G>A
chrA1	1298026	G	A	PASS	intergenic_region	MODIFIER	GJB6-LOC111556713	101082796-111556713	intergenic_region	101082796-111556713		-1	n.1298026G>A
chrA1	1298078	C	T	PASS	intergenic_region	MODIFIER	GJB6-LOC111556713	101082796-111556713	intergenic_region	101082796-111556713		-1	n.1298078C>T
chrA1	1298407	G	C	PASS	intergenic_region	MODIFIER	GJB6-LOC111556713	101082796-111556713	intergenic_region	101082796-111556713		-1	n.1298407G>C
chrA1	1299895	G	T	PASS	intergenic_region	MODIFIER	GJB6-LOC111556713	101082796-111556713	intergenic_region	101082796-111556713		-1	n.1299895G>T
chrA1	1300533	C	T	PASS	intergenic_region	MODIFIER	GJB6-LOC111556713	101082796-111556713	intergenic_region	101082796-111556713		-1	n.1300533C>T
chrA1	1302190	C	G	PASS	intergenic_region	MODIFIER	GJB6-LOC111556713	101082796-111556713	intergenic_region	101082796-111556713		-1	n.1302190C>G
chrA1	1304086	G	A	PASS	intergenic_region	MODIFIER	GJB6-LOC111556713	101082796-111556713	intergenic_region	101082796-111556713		-1	n.1304086G>A
chrA1	1304480	T	C	PASS	intergenic_region	MODIFIER	GJB6-LOC111556713	101082796-111556713	intergenic_region	101082796-111556713		-1	n.1304480T>C
chrA1	1304827	G	A	PASS	intergenic_region	MODIFIER	GJB6-LOC111556713	101082796-111556713	intergenic_region	101082796-111556713		-1	n.1304827G>A
chrA1	1307979	G	A	PASS	intergenic_region	MODIFIER	GJB6-LOC111556713	101082796-111556713	intergenic_region	101082796-111556713		-1	n.1307979G>A
chrA1	1308086	G	A	PASS	intergenic_region	MODIFIER	GJB6-LOC111556713	101082796-111556713	intergenic_region	101082796-111556713		-1	n.1308086G>A
chrA1	1311946	G	A	PASS	intergenic_region	MODIFIER	GJB6-LOC111556713	101082796-111556713	intergenic_region	101082796-111556713		-1	n.1311946G>A
chrA1	1314714	G	C	PASS	intergenic_region	MODIFIER	GJB6-LOC111556713	101082796-111556713	intergenic_region	101082796-111556713		-1	n.1314714G>C
chrA1	1314987	G	A	PASS	intergenic_region	MODIFIER	GJB6-LOC111556713	101082796-111556713	intergenic_region	101082796-111556713		-1	n.1314987G>A
chrA1	1315129	TC	T	PASS	intergenic_region	MODIFIER	GJB6-LOC111556713	101082796-111556713	intergenic_region	101082796-111556713		-1	n.1315130delC
chrA1	1317664	TTACTC	T	PASS	intergenic_region	MODIFIER	GJB6-LOC111556713	101082796-111556713	intergenic_region	101082796-111556713		-1	n.1317665_1317669delTACTC
chrA1	1319073	TGAATTGATGTTTTTGGGGGAAGAATCATG	T	PASS	intergenic_region	MODIFIER	GJB6-LOC111556713	101082796-111556713	intergenic_region	101082796-111556713		-1	n.1319074_1319102delGAATTGATGTTTTTGGGGGAAGAATCATG
chrA1	1321261	A	C	PASS	intergenic_region	MODIFIER	GJB6-LOC111556713	101082796-111556713	intergenic_region	101082796-111556713		-1	n.1321261A>C
chrA1	1321550	A	G	PASS	intergenic_region	MODIFIER	GJB6-LOC111556713	101082796-111556713	intergenic_region	101082796-111556713		-1	n.1321550A>G
chrA1	1322080	T	C	PASS	intergenic_region	MODIFIER	GJB6-LOC111556713	101082796-111556713	intergenic_region	101082796-111556713		-1	n.1322080T>C
chrA1	1325050	G	C	PASS	intergenic_region	MODIFIER	GJB6-LOC111556713	101082796-111556713	intergenic_region	101082796-111556713		-1	n.1325050G>C
chrA1	1325737	C	T	PASS	intergenic_region	MODIFIER	GJB6-LOC111556713	101082796-111556713	intergenic_region	101082796-111556713		-1	n.1325737C>T
chrA1	1327080	G	A	PASS	intergenic_region	MODIFIER	GJB6-LOC111556713	101082796-111556713	intergenic_region	101082796-111556713		-1	n.1327080G>A
chrA1	1327392	G	A	PASS	intergenic_region	MODIFIER	GJB6-LOC111556713	101082796-111556713	intergenic_region	101082796-111556713		-1	n.1327392G>A
chrA1	1327409	G	A	PASS	intergenic_region	MODIFIER	GJB6-LOC111556713	101082796-111556713	intergenic_region	101082796-111556713		-1	n.1327409G>A
chrA1	1327667	G	A	PASS	intergenic_region	MODIFIER	GJB6-LOC111556713	101082796-111556713	intergenic_region	101082796-111556713		-1	n.1327667G>A
chrA1	1329424	C	T	PASS	intergenic_region	MODIFIER	GJB6-LOC111556713	101082796-111556713	intergenic_region	101082796-111556713		-1	n.1329424C>T
chrA1	1329520	C	T	PASS	intergenic_region	MODIFIER	GJB6-LOC111556713	101082796-111556713	intergenic_region	101082796-111556713		-1	n.1329520C>T
chrA1	1330598	A	G	PASS	intergenic_region	MODIFIER	GJB6-LOC111556713	101082796-111556713	intergenic_region	101082796-111556713		-1	n.1330598A>G
chrA1	1331013	A	AT	PASS	intergenic_region	MODIFIER	GJB6-LOC111556713	101082796-111556713	intergenic_region	101082796-111556713		-1	n.1331013_1331014insT
chrA1	1331447	C	G	PASS	intergenic_region	MODIFIER	GJB6-LOC111556713	101082796-111556713	intergenic_region	101082796-111556713		-1	n.1331447C>G
chrA1	1334347	G	A	PASS	intergenic_region	MODIFIER	GJB6-LOC111556713	101082796-111556713	intergenic_region	101082796-111556713		-1	n.1334347G>A
chrA1	1335508	G	A	PASS	intergenic_region	MODIFIER	GJB6-LOC111556713	101082796-111556713	intergenic_region	101082796-111556713		-1	n.1335508G>A
chrA1	1337769	G	A	PASS	intergenic_region	MODIFIER	GJB6-LOC111556713	101082796-111556713	intergenic_region	101082796-111556713		-1	n.1337769G>A
chrA1	1341816	A	G	PASS	intergenic_region	MODIFIER	GJB6-LOC111556713	101082796-111556713	intergenic_region	101082796-111556713		-1	n.1341816A>G
chrA1	1342225	A	G	PASS	intergenic_region	MODIFIER	GJB6-LOC111556713	101082796-111556713	intergenic_region	101082796-111556713		-1	n.1342225A>G
chrA1	1342420	TTTTG	T	PASS	intergenic_region	MODIFIER	GJB6-LOC111556713	101082796-111556713	intergenic_region	101082796-111556713		-1	n.1342421_1342424delTTTG
chrA1	1352103	G	A	PASS	upstream_gene_variant	MODIFIER	LOC111556713	111556713	transcript	XR_002736422.1	pseudogene	-1	n.-1642G>A
chrA1	1352103	G	A	PASS	intergenic_region	MODIFIER	GJB6-LOC111556713	101082796-111556713	intergenic_region	101082796-111556713		-1	n.1352103G>A
chrA1	1363128	G	A	PASS	intergenic_region	MODIFIER	LOC111556713-CRYL1	111556713-101092816	intergenic_region	111556713-101092816		-1	n.1363128G>A
chrA1	1364769	A	G	PASS	intergenic_region	MODIFIER	LOC111556713-CRYL1	111556713-101092816	intergenic_region	111556713-101092816		-1	n.1364769A>G
chrA1	1382630	T	G	PASS	intergenic_region	MODIFIER	LOC111556713-CRYL1	111556713-101092816	intergenic_region	111556713-101092816		-1	n.1382630T>G
chrA1	1386703	T	C	PASS	intergenic_region	MODIFIER	LOC111556713-CRYL1	111556713-101092816	intergenic_region	111556713-101092816		-1	n.1386703T>C
chrA1	1388000	T	C	PASS	intergenic_region	MODIFIER	LOC111556713-CRYL1	111556713-101092816	intergenic_region	111556713-101092816		-1	n.1388000T>C
chrA1	1389720	C	T	PASS	intergenic_region	MODIFIER	LOC111556713-CRYL1	111556713-101092816	intergenic_region	111556713-101092816		-1	n.1389720C>T
chrA1	1389904	G	A	PASS	intergenic_region	MODIFIER	LOC111556713-CRYL1	111556713-101092816	intergenic_region	111556713-101092816		-1	n.1389904G>A
chrA1	1390666	T	TA	PASS	intergenic_region	MODIFIER	LOC111556713-CRYL1	111556713-101092816	intergenic_region	111556713-101092816		-1	n.1390666_1390667insA
chrA1	1395127	G	C	PASS	intergenic_region	MODIFIER	LOC111556713-CRYL1	111556713-101092816	intergenic_region	111556713-101092816		-1	n.1395127G>C
chrA1	1399120	C	A	PASS	intergenic_region	MODIFIER	LOC111556713-CRYL1	111556713-101092816	intergenic_region	111556713-101092816		-1	n.1399120C>A
chrA1	1399156	T	TA	PASS	intergenic_region	MODIFIER	LOC111556713-CRYL1	111556713-101092816	intergenic_region	111556713-101092816		-1	n.1399156_1399157insA
chrA1	1401691	C	T	PASS	intergenic_region	MODIFIER	LOC111556713-CRYL1	111556713-101092816	intergenic_region	111556713-101092816		-1	n.1401691C>T
chrA1	1408052	CA	C	PASS	intergenic_region	MODIFIER	LOC111556713-CRYL1	111556713-101092816	intergenic_region	111556713-101092816		-1	n.1408053delA
chrA1	1410375	T	G	PASS	intergenic_region	MODIFIER	LOC111556713-CRYL1	111556713-101092816	intergenic_region	111556713-101092816		-1	n.1410375T>G
chrA1	1411115	G	A	PASS	intergenic_region	MODIFIER	LOC111556713-CRYL1	111556713-101092816	intergenic_region	111556713-101092816		-1	n.1411115G>A
chrA1	1415273	G	A	PASS	intergenic_region	MODIFIER	LOC111556713-CRYL1	111556713-101092816	intergenic_region	111556713-101092816		-1	n.1415273G>A
chrA1	1432534	C	T	PASS	intergenic_region	MODIFIER	LOC111556713-CRYL1	111556713-101092816	intergenic_region	111556713-101092816		-1	n.1432534C>T
chrA1	1439198	A	C	PASS	intergenic_region	MODIFIER	LOC111556713-CRYL1	111556713-101092816	intergenic_region	111556713-101092816		-1	n.1439198A>C
chrA1	1439232	G	A	PASS	intergenic_region	MODIFIER	LOC111556713-CRYL1	111556713-101092816	intergenic_region	111556713-101092816		-1	n.1439232G>A
chrA1	1449001	G	T	PASS	intergenic_region	MODIFIER	LOC111556713-CRYL1	111556713-101092816	intergenic_region	111556713-101092816		-1	n.1449001G>T
chrA1	1451826	G	A	PASS	intergenic_region	MODIFIER	LOC111556713-CRYL1	111556713-101092816	intergenic_region	111556713-101092816		-1	n.1451826G>A
chrA1	1451987	A	G	PASS	intergenic_region	MODIFIER	LOC111556713-CRYL1	111556713-101092816	intergenic_region	111556713-101092816		-1	n.1451987A>G
chrA1	1453012	G	A	PASS	intergenic_region	MODIFIER	LOC111556713-CRYL1	111556713-101092816	intergenic_region	111556713-101092816		-1	n.1453012G>A
chrA1	1453261	C	T	PASS	intergenic_region	MODIFIER	LOC111556713-CRYL1	111556713-101092816	intergenic_region	111556713-101092816		-1	n.1453261C>T
chrA1	1454399	TTAGA	T	PASS	intergenic_region	MODIFIER	LOC111556713-CRYL1	111556713-101092816	intergenic_region	111556713-101092816		-1	n.1454400_1454403delTAGA
chrA1	1455010	C	G	PASS	intergenic_region	MODIFIER	LOC111556713-CRYL1	111556713-101092816	intergenic_region	111556713-101092816		-1	n.1455010C>G
chrA1	1455053	T	C	PASS	intergenic_region	MODIFIER	LOC111556713-CRYL1	111556713-101092816	intergenic_region	111556713-101092816		-1	n.1455053T>C
chrA1	1455273	T	G	PASS	intergenic_region	MODIFIER	LOC111556713-CRYL1	111556713-101092816	intergenic_region	111556713-101092816		-1	n.1455273T>G
chrA1	1461437	G	A	PASS	downstream_gene_variant	MODIFIER	CRYL1	101092816	transcript	XM_003980288.4	protein_coding	-1	c.*1382C>T
chrA1	1461437	G	A	PASS	intergenic_region	MODIFIER	LOC111556713-CRYL1	111556713-101092816	intergenic_region	111556713-101092816		-1	n.1461437G>A
chrA1	1472648	T	C	PASS	intron_variant	MODIFIER	CRYL1	101092816	transcript	XM_003980288.4	protein_coding	6	c.631-2505A>G
chrA1	1473770	C	T	PASS	intron_variant	MODIFIER	CRYL1	101092816	transcript	XM_003980288.4	protein_coding	6	c.631-3627G>A
chrA1	1498521	G	A	PASS	intron_variant	MODIFIER	CRYL1	101092816	transcript	XM_003980288.4	protein_coding	4	c.274-4061C>T
chrA1	1501330	CTG	C	PASS	intron_variant	MODIFIER	CRYL1	101092816	transcript	XM_003980288.4	protein_coding	4	c.274-6872_274-6871delCA
chrA1	1521451	C	T	PASS	intron_variant	MODIFIER	CRYL1	101092816	transcript	XM_003980288.4	protein_coding	4	c.274-26991G>A
chrA1	1528999	G	A	PASS	intron_variant	MODIFIER	CRYL1	101092816	transcript	XM_003980288.4	protein_coding	4	c.273+27244C>T
chrA1	1536989	G	C	PASS	intron_variant	MODIFIER	CRYL1	101092816	transcript	XM_003980288.4	protein_coding	4	c.273+19254C>G
chrA1	1557529	C	G	PASS	intron_variant	MODIFIER	CRYL1	101092816	transcript	XM_003980288.4	protein_coding	2	c.150-1161G>C
chrA1	1562337	C	T	PASS	intron_variant	MODIFIER	CRYL1	101092816	transcript	XM_003980288.4	protein_coding	2	c.150-5969G>A
chrA1	1580718	G	T	PASS	intron_variant	MODIFIER	CRYL1	101092816	transcript	XM_003980288.4	protein_coding	1	c.42-8393C>A
chrA1	1589836	A	G	PASS	intron_variant	MODIFIER	CRYL1	101092816	transcript	XM_003980288.4	protein_coding	1	c.41+1368T>C
chrA1	1657660	A	AAAAAAAATAAAAAAAGAAATCCAAGTTCTCAGTATTT	PASS	intron_variant	MODIFIER	IFT88	101083054	transcript	XM_023248958.1	protein_coding	12	c.1045-315_1045-314insAAAAAAATAAAAAAAGAAATCCAAGTTCTCAGTATTT
chrA1	1657660	A	AAAAAAAATAAAAAAAGAAATCCAAGTTCTCAGTATTT	PASS	intron_variant	MODIFIER	IFT88	101083054	transcript	XM_023248971.1	protein_coding	11	c.988-315_988-314insAAAAAAATAAAAAAAGAAATCCAAGTTCTCAGTATTT
chrA1	1657660	A	AAAAAAAATAAAAAAAGAAATCCAAGTTCTCAGTATTT	PASS	intron_variant	MODIFIER	IFT88	101083054	transcript	XM_023248988.1	protein_coding	11	c.982-315_982-314insAAAAAAATAAAAAAAGAAATCCAAGTTCTCAGTATTT
chrA1	1657660	A	AAAAAAAATAAAAAAAGAAATCCAAGTTCTCAGTATTT	PASS	intron_variant	MODIFIER	IFT88	101083054	transcript	XM_023249016.1	protein_coding	11	c.811-315_811-314insAAAAAAATAAAAAAAGAAATCCAAGTTCTCAGTATTT
chrA1	1657660	A	AAAAAAAATAAAAAAAGAAATCCAAGTTCTCAGTATTT	PASS	intron_variant	MODIFIER	IFT88	101083054	transcript	XM_023249045.1	protein_coding	10	c.811-315_811-314insAAAAAAATAAAAAAAGAAATCCAAGTTCTCAGTATTT
chrA1	1657660	A	AAAAAAAATAAAAAAAGAAATCCAAGTTCTCAGTATTT	PASS	intron_variant	MODIFIER	IFT88	101083054	transcript	XM_023249073.1	protein_coding	9	c.811-315_811-314insAAAAAAATAAAAAAAGAAATCCAAGTTCTCAGTATTT
chrA1	1657660	A	AAAAAAAATAAAAAAAGAAATCCAAGTTCTCAGTATTT	PASS	intron_variant	MODIFIER	IFT88	101083054	transcript	XM_023249092.1	protein_coding	7	c.727-315_727-314insAAAAAAATAAAAAAAGAAATCCAAGTTCTCAGTATTT
chrA1	1733196	G	A	PASS	intron_variant	MODIFIER	IFT88	101083054	transcript	XM_023248958.1	protein_coding	24	c.2245+4542G>A
chrA1	1733196	G	A	PASS	intron_variant	MODIFIER	IFT88	101083054	transcript	XM_023248971.1	protein_coding	23	c.2188+4542G>A
chrA1	1733196	G	A	PASS	intron_variant	MODIFIER	IFT88	101083054	transcript	XM_023248988.1	protein_coding	23	c.2182+4542G>A
chrA1	1733196	G	A	PASS	intron_variant	MODIFIER	IFT88	101083054	transcript	XM_023249016.1	protein_coding	23	c.2011+4542G>A
chrA1	1733196	G	A	PASS	intron_variant	MODIFIER	IFT88	101083054	transcript	XM_023249045.1	protein_coding	22	c.2011+4542G>A
chrA1	1733196	G	A	PASS	intron_variant	MODIFIER	IFT88	101083054	transcript	XM_023249073.1	protein_coding	21	c.2011+4542G>A
chrA1	1733196	G	A	PASS	intron_variant	MODIFIER	IFT88	101083054	transcript	XM_023249092.1	protein_coding	19	c.1927+4542G>A
chrA1	1755263	T	C	PASS	downstream_gene_variant	MODIFIER	IFT88	101083054	transcript	XM_023248958.1	protein_coding	-1	c.*2033T>C
chrA1	1755263	T	C	PASS	downstream_gene_variant	MODIFIER	IFT88	101083054	transcript	XM_023248971.1	protein_coding	-1	c.*2033T>C
chrA1	1755263	T	C	PASS	downstream_gene_variant	MODIFIER	IFT88	101083054	transcript	XM_023248988.1	protein_coding	-1	c.*2033T>C
chrA1	1755263	T	C	PASS	downstream_gene_variant	MODIFIER	IFT88	101083054	transcript	XM_023249016.1	protein_coding	-1	c.*2033T>C
chrA1	1755263	T	C	PASS	downstream_gene_variant	MODIFIER	IFT88	101083054	transcript	XM_023249045.1	protein_coding	-1	c.*2033T>C
chrA1	1755263	T	C	PASS	downstream_gene_variant	MODIFIER	IFT88	101083054	transcript	XM_023249073.1	protein_coding	-1	c.*2033T>C
chrA1	1755263	T	C	PASS	downstream_gene_variant	MODIFIER	IFT88	101083054	transcript	XM_023249092.1	protein_coding	-1	c.*2033T>C
chrA1	1755263	T	C	PASS	intergenic_region	MODIFIER	IFT88-IL17D	101083054-101093070	intergenic_region	101083054-101093070		-1	n.1755263T>C
chrA1	1814694	G	A	PASS	downstream_gene_variant	MODIFIER	XPO4	101083313	transcript	XM_003980253.5	protein_coding	-1	c.*6037C>T
chrA1	1814694	G	A	PASS	downstream_gene_variant	MODIFIER	XPO4	101083313	transcript	XM_006927154.3	protein_coding	-1	c.*6037C>T
chrA1	1814694	G	A	PASS	downstream_gene_variant	MODIFIER	XPO4	101083313	transcript	XM_019817033.1	protein_coding	-1	c.*6037C>T
chrA1	1814694	G	A	PASS	downstream_gene_variant	MODIFIER	XPO4	101083313	transcript	XM_019817077.2	protein_coding	-1	c.*6037C>T
chrA1	1814694	G	A	PASS	downstream_gene_variant	MODIFIER	XPO4	101083313	transcript	XM_023249438.1	protein_coding	-1	c.*6037C>T
chrA1	1814694	G	A	PASS	downstream_gene_variant	MODIFIER	XPO4	101083313	transcript	XM_019816971.2	protein_coding	-1	c.*6037C>T
chrA1	1814694	G	A	PASS	intergenic_region	MODIFIER	LOC109494068-XPO4	109494068-101083313	intergenic_region	109494068-101083313		-1	n.1814694G>A
chrA1	1827406	T	C	PASS	intron_variant	MODIFIER	XPO4	101083313	transcript	XM_003980253.5	protein_coding	18	c.2798-493A>G
chrA1	1827406	T	C	PASS	intron_variant	MODIFIER	XPO4	101083313	transcript	XM_006927154.3	protein_coding	18	c.2576-493A>G
chrA1	1827406	T	C	PASS	intron_variant	MODIFIER	XPO4	101083313	transcript	XM_019817033.1	protein_coding	18	c.2576-493A>G
chrA1	1827406	T	C	PASS	intron_variant	MODIFIER	XPO4	101083313	transcript	XM_019817077.2	protein_coding	19	c.2717-493A>G
chrA1	1827406	T	C	PASS	intron_variant	MODIFIER	XPO4	101083313	transcript	XM_023249438.1	protein_coding	18	c.2798-493A>G
chrA1	1827406	T	C	PASS	intron_variant	MODIFIER	XPO4	101083313	transcript	XM_019816971.2	protein_coding	18	c.2723-493A>G
chrA1	1865427	G	A	PASS	intron_variant	MODIFIER	XPO4	101083313	transcript	XM_003980253.5	protein_coding	6	c.728-4900C>T
chrA1	1865427	G	A	PASS	intron_variant	MODIFIER	XPO4	101083313	transcript	XM_006927154.3	protein_coding	6	c.506-4900C>T
chrA1	1865427	G	A	PASS	intron_variant	MODIFIER	XPO4	101083313	transcript	XM_019817033.1	protein_coding	6	c.506-4900C>T
chrA1	1865427	G	A	PASS	intron_variant	MODIFIER	XPO4	101083313	transcript	XM_019817077.2	protein_coding	7	c.647-4900C>T
chrA1	1865427	G	A	PASS	intron_variant	MODIFIER	XPO4	101083313	transcript	XM_023249438.1	protein_coding	6	c.728-4900C>T
chrA1	1865427	G	A	PASS	intron_variant	MODIFIER	XPO4	101083313	transcript	XM_019816971.2	protein_coding	7	c.766-10029C>T
chrA1	1872364	A	C	PASS	intron_variant	MODIFIER	XPO4	101083313	transcript	XM_003980253.5	protein_coding	6	c.727+9051T>G
chrA1	1872364	A	C	PASS	intron_variant	MODIFIER	XPO4	101083313	transcript	XM_006927154.3	protein_coding	6	c.505+9051T>G
chrA1	1872364	A	C	PASS	intron_variant	MODIFIER	XPO4	101083313	transcript	XM_019817033.1	protein_coding	6	c.505+9051T>G
chrA1	1872364	A	C	PASS	intron_variant	MODIFIER	XPO4	101083313	transcript	XM_019817077.2	protein_coding	7	c.646+9051T>G
chrA1	1872364	A	C	PASS	intron_variant	MODIFIER	XPO4	101083313	transcript	XM_023249438.1	protein_coding	6	c.727+9051T>G
chrA1	1872364	A	C	PASS	intron_variant	MODIFIER	XPO4	101083313	transcript	XM_019816971.2	protein_coding	7	c.765+8605T>G
chrA1	1884100	T	C	PASS	intron_variant	MODIFIER	XPO4	101083313	transcript	XM_003980253.5	protein_coding	4	c.457-1676A>G
chrA1	1884100	T	C	PASS	intron_variant	MODIFIER	XPO4	101083313	transcript	XM_006927154.3	protein_coding	4	c.235-1676A>G
chrA1	1884100	T	C	PASS	intron_variant	MODIFIER	XPO4	101083313	transcript	XM_019817033.1	protein_coding	4	c.235-1676A>G
chrA1	1884100	T	C	PASS	intron_variant	MODIFIER	XPO4	101083313	transcript	XM_019817077.2	protein_coding	5	c.376-1676A>G
chrA1	1884100	T	C	PASS	intron_variant	MODIFIER	XPO4	101083313	transcript	XM_023249438.1	protein_coding	4	c.457-1676A>G
chrA1	1884100	T	C	PASS	intron_variant	MODIFIER	XPO4	101083313	transcript	XM_019816971.2	protein_coding	4	c.457-1676A>G
chrA1	1889811	TTC	T	PASS	intron_variant	MODIFIER	XPO4	101083313	transcript	XM_003980253.5	protein_coding	4	c.456+2849_456+2850delGA
chrA1	1889811	TTC	T	PASS	intron_variant	MODIFIER	XPO4	101083313	transcript	XM_006927154.3	protein_coding	4	c.234+2849_234+2850delGA
chrA1	1889811	TTC	T	PASS	intron_variant	MODIFIER	XPO4	101083313	transcript	XM_019817033.1	protein_coding	4	c.234+2849_234+2850delGA
chrA1	1889811	TTC	T	PASS	intron_variant	MODIFIER	XPO4	101083313	transcript	XM_019817077.2	protein_coding	5	c.375+2849_375+2850delGA
chrA1	1889811	TTC	T	PASS	intron_variant	MODIFIER	XPO4	101083313	transcript	XM_023249438.1	protein_coding	4	c.456+2849_456+2850delGA
chrA1	1889811	TTC	T	PASS	intron_variant	MODIFIER	XPO4	101083313	transcript	XM_019816971.2	protein_coding	4	c.456+2849_456+2850delGA
chrA1	1901265	A	G	PASS	intron_variant	MODIFIER	XPO4	101083313	transcript	XM_003980253.5	protein_coding	2	c.175+1770T>C
chrA1	1901265	A	G	PASS	intron_variant	MODIFIER	XPO4	101083313	transcript	XM_006927154.3	protein_coding	1	c.-205+1770T>C
chrA1	1901265	A	G	PASS	intron_variant	MODIFIER	XPO4	101083313	transcript	XM_019817033.1	protein_coding	1	c.-221+1770T>C
chrA1	1901265	A	G	PASS	intron_variant	MODIFIER	XPO4	101083313	transcript	XM_019817077.2	protein_coding	3	c.94+1770T>C
chrA1	1901265	A	G	PASS	intron_variant	MODIFIER	XPO4	101083313	transcript	XM_023249438.1	protein_coding	2	c.175+1770T>C
chrA1	1901265	A	G	PASS	intron_variant	MODIFIER	XPO4	101083313	transcript	XM_019816971.2	protein_coding	2	c.175+1770T>C
chrA1	1905071	T	C	PASS	upstream_gene_variant	MODIFIER	XPO4	101083313	transcript	XM_006927154.3	protein_coding	-1	c.-7450A>G
chrA1	1905071	T	C	PASS	upstream_gene_variant	MODIFIER	XPO4	101083313	transcript	XM_019817033.1	protein_coding	-1	c.-7450A>G
chrA1	1905071	T	C	PASS	intron_variant	MODIFIER	XPO4	101083313	transcript	XM_003980253.5	protein_coding	1	c.70-1931A>G
chrA1	1905071	T	C	PASS	intron_variant	MODIFIER	XPO4	101083313	transcript	XM_019817077.2	protein_coding	2	c.-12-1931A>G
chrA1	1905071	T	C	PASS	intron_variant	MODIFIER	XPO4	101083313	transcript	XM_023249438.1	protein_coding	1	c.70-1931A>G
chrA1	1905071	T	C	PASS	intron_variant	MODIFIER	XPO4	101083313	transcript	XM_019816971.2	protein_coding	1	c.70-1931A>G
chrA1	1909066	C	T	PASS	intron_variant	MODIFIER	XPO4	101083313	transcript	XM_003980253.5	protein_coding	1	c.70-5926G>A
chrA1	1909066	C	T	PASS	intron_variant	MODIFIER	XPO4	101083313	transcript	XM_019817077.2	protein_coding	2	c.-12-5926G>A
chrA1	1909066	C	T	PASS	intron_variant	MODIFIER	XPO4	101083313	transcript	XM_023249438.1	protein_coding	1	c.70-5926G>A
chrA1	1909066	C	T	PASS	intron_variant	MODIFIER	XPO4	101083313	transcript	XM_019816971.2	protein_coding	1	c.70-5926G>A
chrA1	1915763	G	C	PASS	intron_variant	MODIFIER	XPO4	101083313	transcript	XM_003980253.5	protein_coding	1	c.70-12623C>G
chrA1	1915763	G	C	PASS	intron_variant	MODIFIER	XPO4	101083313	transcript	XM_019817077.2	protein_coding	2	c.-12-12623C>G
chrA1	1915763	G	C	PASS	intron_variant	MODIFIER	XPO4	101083313	transcript	XM_023249438.1	protein_coding	1	c.70-12623C>G
chrA1	1915763	G	C	PASS	intron_variant	MODIFIER	XPO4	101083313	transcript	XM_019816971.2	protein_coding	1	c.70-12623C>G
chrA1	1972874	T	C	PASS	intergenic_region	MODIFIER	XPO4-LATS2	101083313-101093824	intergenic_region	101083313-101093824		-1	n.1972874T>C
chrA1	2019104	C	A	PASS	intron_variant	MODIFIER	LATS2	101093824	transcript	XM_023249486.1	protein_coding	2	c.340-18468G>T
chrA1	2019104	C	A	PASS	intron_variant	MODIFIER	LATS2	101093824	transcript	XM_023249513.1	protein_coding	2	c.22-18468G>T
chrA1	2019855	G	A	PASS	intron_variant	MODIFIER	LATS2	101093824	transcript	XM_023249486.1	protein_coding	2	c.340-19219C>T
chrA1	2019855	G	A	PASS	intron_variant	MODIFIER	LATS2	101093824	transcript	XM_023249513.1	protein_coding	2	c.22-19219C>T
chrA1	2021604	C	T	PASS	intron_variant	MODIFIER	LATS2	101093824	transcript	XM_023249486.1	protein_coding	2	c.340-20968G>A
chrA1	2021604	C	T	PASS	intron_variant	MODIFIER	LATS2	101093824	transcript	XM_023249513.1	protein_coding	2	c.22-20968G>A
chrA1	2023607	TAAAAAAAGA	T	PASS	intron_variant	MODIFIER	LATS2	101093824	transcript	XM_023249486.1	protein_coding	2	c.340-22980_340-22972delTCTTTTTTT
chrA1	2023607	TAAAAAAAGA	T	PASS	intron_variant	MODIFIER	LATS2	101093824	transcript	XM_023249513.1	protein_coding	2	c.22-22980_22-22972delTCTTTTTTT
chrA1	2025911	C	T	PASS	intron_variant	MODIFIER	LATS2	101093824	transcript	XM_023249486.1	protein_coding	2	c.340-25275G>A
chrA1	2025911	C	T	PASS	intron_variant	MODIFIER	LATS2	101093824	transcript	XM_023249513.1	protein_coding	2	c.21+23133G>A
chrA1	2044591	C	T	PASS	intron_variant	MODIFIER	LATS2	101093824	transcript	XM_023249486.1	protein_coding	2	c.339+6916G>A
chrA1	2044591	C	T	PASS	intron_variant	MODIFIER	LATS2	101093824	transcript	XM_023249513.1	protein_coding	2	c.21+4453G>A
chrA1	2049924	C	T	PASS	intron_variant	MODIFIER	LATS2	101093824	transcript	XM_023249486.1	protein_coding	2	c.339+1583G>A
chrA1	2049924	C	T	PASS	intron_variant	MODIFIER	LATS2	101093824	transcript	XM_023249513.1	protein_coding	1	c.-34-826G>A
chrA1	2071919	A	G	PASS	intergenic_region	MODIFIER	LOC109494173-SAP18	109494173-101083563	intergenic_region	109494173-101083563		-1	n.2071919A>G
chrA1	2116730	A	G	PASS	intergenic_region	MODIFIER	LOC109494173-SAP18	109494173-101083563	intergenic_region	109494173-101083563		-1	n.2116730A>G
chrA1	2136132	T	C	PASS	intron_variant	MODIFIER	SAP18	101083563	transcript	XM_023249619.1	protein_coding	1	c.97+4095T>C
chrA1	2177239	C	T	PASS	intron_variant	MODIFIER	SKA3	101094071	transcript	XM_006927156.4	protein_coding	3	c.332-1229G>A
chrA1	2177239	C	T	PASS	intron_variant	MODIFIER	SKA3	101094071	transcript	XM_006927157.4	protein_coding	3	c.332-1229G>A
chrA1	2200297	GCTGA	G	PASS	downstream_gene_variant	MODIFIER	ZDHHC20	101084079	transcript	XR_002740282.1	pseudogene	-1	n.*1374_*1377delTCAG
chrA1	2200297	GCTGA	G	PASS	downstream_gene_variant	MODIFIER	ZDHHC20	101084079	transcript	XR_002740279.1	pseudogene	-1	n.*1374_*1377delTCAG
chrA1	2200297	GCTGA	G	PASS	downstream_gene_variant	MODIFIER	ZDHHC20	101084079	transcript	XR_002740280.1	pseudogene	-1	n.*1374_*1377delTCAG
chrA1	2200297	GCTGA	G	PASS	downstream_gene_variant	MODIFIER	ZDHHC20	101084079	transcript	XR_002740278.1	pseudogene	-1	n.*1374_*1377delTCAG
chrA1	2200297	GCTGA	G	PASS	intergenic_region	MODIFIER	MRPL57-ZDHHC20	101083821-101084079	intergenic_region	101083821-101084079		-1	n.2200298_2200301delCTGA
chrA1	2200443	G	A	PASS	downstream_gene_variant	MODIFIER	ZDHHC20	101084079	transcript	XR_002740282.1	pseudogene	-1	n.*1232C>T
chrA1	2200443	G	A	PASS	downstream_gene_variant	MODIFIER	ZDHHC20	101084079	transcript	XR_002740279.1	pseudogene	-1	n.*1232C>T
chrA1	2200443	G	A	PASS	downstream_gene_variant	MODIFIER	ZDHHC20	101084079	transcript	XR_002740280.1	pseudogene	-1	n.*1232C>T
chrA1	2200443	G	A	PASS	downstream_gene_variant	MODIFIER	ZDHHC20	101084079	transcript	XR_002740278.1	pseudogene	-1	n.*1232C>T
chrA1	2200443	G	A	PASS	intergenic_region	MODIFIER	MRPL57-ZDHHC20	101083821-101084079	intergenic_region	101083821-101084079		-1	n.2200443G>A
chrA1	2201198	G	A	PASS	downstream_gene_variant	MODIFIER	ZDHHC20	101084079	transcript	XR_002740282.1	pseudogene	-1	n.*477C>T
chrA1	2201198	G	A	PASS	downstream_gene_variant	MODIFIER	ZDHHC20	101084079	transcript	XR_002740279.1	pseudogene	-1	n.*477C>T
chrA1	2201198	G	A	PASS	downstream_gene_variant	MODIFIER	ZDHHC20	101084079	transcript	XR_002740280.1	pseudogene	-1	n.*477C>T
chrA1	2201198	G	A	PASS	downstream_gene_variant	MODIFIER	ZDHHC20	101084079	transcript	XR_002740278.1	pseudogene	-1	n.*477C>T
chrA1	2201198	G	A	PASS	intergenic_region	MODIFIER	MRPL57-ZDHHC20	101083821-101084079	intergenic_region	101083821-101084079		-1	n.2201198G>A
chrA1	2202405	C	T	PASS	non_coding_transcript_exon_variant	MODIFIER	ZDHHC20	101084079	transcript	XR_002740282.1	pseudogene	14	n.1985G>A
chrA1	2202405	C	T	PASS	non_coding_transcript_exon_variant	MODIFIER	ZDHHC20	101084079	transcript	XR_002740279.1	pseudogene	13	n.2075G>A
chrA1	2202405	C	T	PASS	non_coding_transcript_exon_variant	MODIFIER	ZDHHC20	101084079	transcript	XR_002740280.1	pseudogene	14	n.2095G>A
chrA1	2202405	C	T	PASS	non_coding_transcript_exon_variant	MODIFIER	ZDHHC20	101084079	transcript	XR_002740278.1	pseudogene	14	n.2222G>A
chrA1	2203054	C	T	PASS	non_coding_transcript_exon_variant	MODIFIER	ZDHHC20	101084079	transcript	XR_002740282.1	pseudogene	14	n.1336G>A
chrA1	2203054	C	T	PASS	non_coding_transcript_exon_variant	MODIFIER	ZDHHC20	101084079	transcript	XR_002740279.1	pseudogene	13	n.1426G>A
chrA1	2203054	C	T	PASS	non_coding_transcript_exon_variant	MODIFIER	ZDHHC20	101084079	transcript	XR_002740280.1	pseudogene	14	n.1446G>A
chrA1	2203054	C	T	PASS	non_coding_transcript_exon_variant	MODIFIER	ZDHHC20	101084079	transcript	XR_002740278.1	pseudogene	14	n.1573G>A
chrA1	2208667	TAAC	T	PASS	upstream_gene_variant	MODIFIER	LOC109494403	109494403	transcript	XR_002149271.2	pseudogene	-1	n.-629_-627delAAC
chrA1	2208667	TAAC	T	PASS	downstream_gene_variant	MODIFIER	ZDHHC20	101084079	transcript	XM_023249851.1	protein_coding	-1	c.*2089_*2091delGTT
chrA1	2208667	TAAC	T	PASS	downstream_gene_variant	MODIFIER	ZDHHC20	101084079	transcript	XM_023249859.1	protein_coding	-1	c.*2089_*2091delGTT
chrA1	2208667	TAAC	T	PASS	downstream_gene_variant	MODIFIER	ZDHHC20	101084079	transcript	XM_023249858.1	protein_coding	-1	c.*322_*324delGTT
chrA1	2208667	TAAC	T	PASS	downstream_gene_variant	MODIFIER	ZDHHC20	101084079	transcript	XM_023249862.1	protein_coding	-1	c.*3705_*3707delGTT
chrA1	2208667	TAAC	T	PASS	downstream_gene_variant	MODIFIER	ZDHHC20	101084079	transcript	XM_023249861.1	protein_coding	-1	c.*3705_*3707delGTT
chrA1	2208667	TAAC	T	PASS	intron_variant	MODIFIER	ZDHHC20	101084079	transcript	XR_002740282.1	pseudogene	12	n.1059+3219_1059+3221delGTT
chrA1	2208667	TAAC	T	PASS	intron_variant	MODIFIER	ZDHHC20	101084079	transcript	XR_002740279.1	pseudogene	11	n.1149+3219_1149+3221delGTT
chrA1	2208667	TAAC	T	PASS	intron_variant	MODIFIER	ZDHHC20	101084079	transcript	XR_002740280.1	pseudogene	12	n.1191+3219_1191+3221delGTT
chrA1	2208667	TAAC	T	PASS	intron_variant	MODIFIER	ZDHHC20	101084079	transcript	XR_002740278.1	pseudogene	12	n.1296+3219_1296+3221delGTT
chrA1	2208703	C	T	PASS	upstream_gene_variant	MODIFIER	LOC109494403	109494403	transcript	XR_002149271.2	pseudogene	-1	n.-594C>T
chrA1	2208703	C	T	PASS	downstream_gene_variant	MODIFIER	ZDHHC20	101084079	transcript	XM_023249851.1	protein_coding	-1	c.*2056G>A
chrA1	2208703	C	T	PASS	downstream_gene_variant	MODIFIER	ZDHHC20	101084079	transcript	XM_023249859.1	protein_coding	-1	c.*2056G>A
chrA1	2208703	C	T	PASS	downstream_gene_variant	MODIFIER	ZDHHC20	101084079	transcript	XM_023249858.1	protein_coding	-1	c.*289G>A
chrA1	2208703	C	T	PASS	downstream_gene_variant	MODIFIER	ZDHHC20	101084079	transcript	XM_023249862.1	protein_coding	-1	c.*3672G>A
chrA1	2208703	C	T	PASS	downstream_gene_variant	MODIFIER	ZDHHC20	101084079	transcript	XM_023249861.1	protein_coding	-1	c.*3672G>A
chrA1	2208703	C	T	PASS	intron_variant	MODIFIER	ZDHHC20	101084079	transcript	XR_002740282.1	pseudogene	12	n.1059+3186G>A
chrA1	2208703	C	T	PASS	intron_variant	MODIFIER	ZDHHC20	101084079	transcript	XR_002740279.1	pseudogene	11	n.1149+3186G>A
chrA1	2208703	C	T	PASS	intron_variant	MODIFIER	ZDHHC20	101084079	transcript	XR_002740280.1	pseudogene	12	n.1191+3186G>A
chrA1	2208703	C	T	PASS	intron_variant	MODIFIER	ZDHHC20	101084079	transcript	XR_002740278.1	pseudogene	12	n.1296+3186G>A
chrA1	2209204	C	T	PASS	upstream_gene_variant	MODIFIER	LOC109494403	109494403	transcript	XR_002149271.2	pseudogene	-1	n.-93C>T
chrA1	2209204	C	T	PASS	downstream_gene_variant	MODIFIER	ZDHHC20	101084079	transcript	XM_023249862.1	protein_coding	-1	c.*3171G>A
chrA1	2209204	C	T	PASS	downstream_gene_variant	MODIFIER	ZDHHC20	101084079	transcript	XM_023249861.1	protein_coding	-1	c.*3171G>A
chrA1	2209204	C	T	PASS	intron_variant	MODIFIER	ZDHHC20	101084079	transcript	XM_023249851.1	protein_coding	13	c.*41-205G>A
chrA1	2209204	C	T	PASS	intron_variant	MODIFIER	ZDHHC20	101084079	transcript	XR_002740282.1	pseudogene	12	n.1059+2685G>A
chrA1	2209204	C	T	PASS	intron_variant	MODIFIER	ZDHHC20	101084079	transcript	XR_002740279.1	pseudogene	11	n.1149+2685G>A
chrA1	2209204	C	T	PASS	intron_variant	MODIFIER	ZDHHC20	101084079	transcript	XR_002740280.1	pseudogene	12	n.1191+2685G>A
chrA1	2209204	C	T	PASS	intron_variant	MODIFIER	ZDHHC20	101084079	transcript	XR_002740278.1	pseudogene	12	n.1296+2685G>A
chrA1	2209204	C	T	PASS	intron_variant	MODIFIER	ZDHHC20	101084079	transcript	XM_023249859.1	protein_coding	12	c.*41-205G>A
chrA1	2209204	C	T	PASS	intron_variant	MODIFIER	ZDHHC20	101084079	transcript	XM_023249858.1	protein_coding	12	c.1097-205G>A
chrA1	2211489	G	A	PASS	downstream_gene_variant	MODIFIER	ZDHHC20	101084079	transcript	XM_023249862.1	protein_coding	-1	c.*886C>T
chrA1	2211489	G	A	PASS	downstream_gene_variant	MODIFIER	ZDHHC20	101084079	transcript	XM_023249861.1	protein_coding	-1	c.*886C>T
chrA1	2211489	G	A	PASS	intron_variant	MODIFIER	ZDHHC20	101084079	transcript	XM_023249851.1	protein_coding	12	c.1096+400C>T
chrA1	2211489	G	A	PASS	intron_variant	MODIFIER	LOC109494403	109494403	transcript	XR_002149271.2	pseudogene	1	n.886+1307G>A
chrA1	2211489	G	A	PASS	intron_variant	MODIFIER	ZDHHC20	101084079	transcript	XR_002740282.1	pseudogene	12	n.1059+400C>T
chrA1	2211489	G	A	PASS	intron_variant	MODIFIER	ZDHHC20	101084079	transcript	XR_002740279.1	pseudogene	11	n.1149+400C>T
chrA1	2211489	G	A	PASS	intron_variant	MODIFIER	ZDHHC20	101084079	transcript	XR_002740280.1	pseudogene	12	n.1191+400C>T
chrA1	2211489	G	A	PASS	intron_variant	MODIFIER	ZDHHC20	101084079	transcript	XR_002740278.1	pseudogene	12	n.1296+400C>T
chrA1	2211489	G	A	PASS	intron_variant	MODIFIER	ZDHHC20	101084079	transcript	XM_023249859.1	protein_coding	11	c.1060+400C>T
chrA1	2211489	G	A	PASS	intron_variant	MODIFIER	ZDHHC20	101084079	transcript	XM_023249858.1	protein_coding	12	c.1096+400C>T
chrA1	2213694	T	C	PASS	intron_variant	MODIFIER	ZDHHC20	101084079	transcript	XM_023249851.1	protein_coding	10	c.891-166A>G
chrA1	2213694	T	C	PASS	intron_variant	MODIFIER	LOC109494403	109494403	transcript	XR_002149271.2	pseudogene	1	n.886+3512T>C
chrA1	2213694	T	C	PASS	intron_variant	MODIFIER	ZDHHC20	101084079	transcript	XR_002740282.1	pseudogene	10	n.854-166A>G
chrA1	2213694	T	C	PASS	intron_variant	MODIFIER	ZDHHC20	101084079	transcript	XR_002740279.1	pseudogene	9	n.944-166A>G
chrA1	2213694	T	C	PASS	intron_variant	MODIFIER	ZDHHC20	101084079	transcript	XR_002740280.1	pseudogene	10	n.986-166A>G
chrA1	2213694	T	C	PASS	intron_variant	MODIFIER	ZDHHC20	101084079	transcript	XR_002740278.1	pseudogene	10	n.1091-166A>G
chrA1	2213694	T	C	PASS	intron_variant	MODIFIER	ZDHHC20	101084079	transcript	XM_023249859.1	protein_coding	9	c.855-166A>G
chrA1	2213694	T	C	PASS	intron_variant	MODIFIER	ZDHHC20	101084079	transcript	XM_023249858.1	protein_coding	10	c.891-166A>G
chrA1	2213694	T	C	PASS	intron_variant	MODIFIER	ZDHHC20	101084079	transcript	XM_023249862.1	protein_coding	9	c.855-166A>G
chrA1	2213694	T	C	PASS	intron_variant	MODIFIER	ZDHHC20	101084079	transcript	XM_023249861.1	protein_coding	10	c.891-166A>G
chrA1	2219491	A	AG	PASS	intron_variant	MODIFIER	ZDHHC20	101084079	transcript	XM_023249851.1	protein_coding	9	c.763+1211dupC
chrA1	2219491	A	AG	PASS	intron_variant	MODIFIER	ZDHHC20	101084079	transcript	XR_002740282.1	pseudogene	9	n.726+1211dupC
chrA1	2219491	A	AG	PASS	intron_variant	MODIFIER	ZDHHC20	101084079	transcript	XR_002740279.1	pseudogene	8	n.816+1211dupC
chrA1	2219491	A	AG	PASS	intron_variant	MODIFIER	ZDHHC20	101084079	transcript	XR_002740280.1	pseudogene	9	n.858+1211dupC
chrA1	2219491	A	AG	PASS	intron_variant	MODIFIER	ZDHHC20	101084079	transcript	XR_002740278.1	pseudogene	9	n.963+1211dupC
chrA1	2219491	A	AG	PASS	intron_variant	MODIFIER	ZDHHC20	101084079	transcript	XM_023249859.1	protein_coding	8	c.727+1211dupC
chrA1	2219491	A	AG	PASS	intron_variant	MODIFIER	ZDHHC20	101084079	transcript	XM_023249858.1	protein_coding	9	c.763+1211dupC
chrA1	2219491	A	AG	PASS	intron_variant	MODIFIER	ZDHHC20	101084079	transcript	XM_023249862.1	protein_coding	8	c.727+1211dupC
chrA1	2219491	A	AG	PASS	intron_variant	MODIFIER	ZDHHC20	101084079	transcript	XM_023249861.1	protein_coding	9	c.763+1211dupC
chrA1	2219491	A	AG	PASS	non_coding_transcript_exon_variant	MODIFIER	LOC109494403	109494403	transcript	XR_002149271.2	pseudogene	3	n.1420dupG
chrA1	2220401	T	G	PASS	downstream_gene_variant	MODIFIER	LOC109494403	109494403	transcript	XR_002149271.2	pseudogene	-1	n.*371T>G
chrA1	2220401	T	G	PASS	intron_variant	MODIFIER	ZDHHC20	101084079	transcript	XM_023249851.1	protein_coding	9	c.763+302A>C
chrA1	2220401	T	G	PASS	intron_variant	MODIFIER	ZDHHC20	101084079	transcript	XR_002740282.1	pseudogene	9	n.726+302A>C
chrA1	2220401	T	G	PASS	intron_variant	MODIFIER	ZDHHC20	101084079	transcript	XR_002740279.1	pseudogene	8	n.816+302A>C
chrA1	2220401	T	G	PASS	intron_variant	MODIFIER	ZDHHC20	101084079	transcript	XR_002740280.1	pseudogene	9	n.858+302A>C
chrA1	2220401	T	G	PASS	intron_variant	MODIFIER	ZDHHC20	101084079	transcript	XR_002740278.1	pseudogene	9	n.963+302A>C
chrA1	2220401	T	G	PASS	intron_variant	MODIFIER	ZDHHC20	101084079	transcript	XM_023249859.1	protein_coding	8	c.727+302A>C
chrA1	2220401	T	G	PASS	intron_variant	MODIFIER	ZDHHC20	101084079	transcript	XM_023249858.1	protein_coding	9	c.763+302A>C
chrA1	2220401	T	G	PASS	intron_variant	MODIFIER	ZDHHC20	101084079	transcript	XM_023249862.1	protein_coding	8	c.727+302A>C
chrA1	2220401	T	G	PASS	intron_variant	MODIFIER	ZDHHC20	101084079	transcript	XM_023249861.1	protein_coding	9	c.763+302A>C
chrA1	2224872	A	T	PASS	downstream_gene_variant	MODIFIER	LOC109494403	109494403	transcript	XR_002149271.2	pseudogene	-1	n.*4842A>T
chrA1	2224872	A	T	PASS	intron_variant	MODIFIER	ZDHHC20	101084079	transcript	XM_023249851.1	protein_coding	7	c.595-3039T>A
chrA1	2224872	A	T	PASS	intron_variant	MODIFIER	ZDHHC20	101084079	transcript	XR_002740282.1	pseudogene	7	n.558-3039T>A
chrA1	2224872	A	T	PASS	intron_variant	MODIFIER	ZDHHC20	101084079	transcript	XR_002740279.1	pseudogene	7	n.684-4037T>A
chrA1	2224872	A	T	PASS	intron_variant	MODIFIER	ZDHHC20	101084079	transcript	XR_002740280.1	pseudogene	7	n.690-3039T>A
chrA1	2224872	A	T	PASS	intron_variant	MODIFIER	ZDHHC20	101084079	transcript	XR_002740278.1	pseudogene	7	n.795-3039T>A
chrA1	2224872	A	T	PASS	intron_variant	MODIFIER	ZDHHC20	101084079	transcript	XM_023249859.1	protein_coding	7	c.595-4037T>A
chrA1	2224872	A	T	PASS	intron_variant	MODIFIER	ZDHHC20	101084079	transcript	XM_023249858.1	protein_coding	7	c.595-3039T>A
chrA1	2224872	A	T	PASS	intron_variant	MODIFIER	ZDHHC20	101084079	transcript	XM_023249862.1	protein_coding	7	c.595-4037T>A
chrA1	2224872	A	T	PASS	intron_variant	MODIFIER	ZDHHC20	101084079	transcript	XM_023249861.1	protein_coding	7	c.595-3039T>A
chrA1	2228557	T	C	PASS	intron_variant	MODIFIER	ZDHHC20	101084079	transcript	XM_023249851.1	protein_coding	7	c.594+1683A>G
chrA1	2228557	T	C	PASS	intron_variant	MODIFIER	ZDHHC20	101084079	transcript	XR_002740282.1	pseudogene	7	n.557+1683A>G
chrA1	2228557	T	C	PASS	intron_variant	MODIFIER	ZDHHC20	101084079	transcript	XR_002740279.1	pseudogene	7	n.683+1683A>G
chrA1	2228557	T	C	PASS	intron_variant	MODIFIER	ZDHHC20	101084079	transcript	XR_002740280.1	pseudogene	7	n.689+1683A>G
chrA1	2228557	T	C	PASS	intron_variant	MODIFIER	ZDHHC20	101084079	transcript	XR_002740278.1	pseudogene	7	n.794+1683A>G
chrA1	2228557	T	C	PASS	intron_variant	MODIFIER	ZDHHC20	101084079	transcript	XM_023249859.1	protein_coding	7	c.594+1683A>G
chrA1	2228557	T	C	PASS	intron_variant	MODIFIER	ZDHHC20	101084079	transcript	XM_023249858.1	protein_coding	7	c.594+1683A>G
chrA1	2228557	T	C	PASS	intron_variant	MODIFIER	ZDHHC20	101084079	transcript	XM_023249862.1	protein_coding	7	c.594+1683A>G
chrA1	2228557	T	C	PASS	intron_variant	MODIFIER	ZDHHC20	101084079	transcript	XM_023249861.1	protein_coding	7	c.594+1683A>G
chrA1	2232797	A	C	PASS	intron_variant	MODIFIER	ZDHHC20	101084079	transcript	XM_023249851.1	protein_coding	5	c.440+219T>G
chrA1	2232797	A	C	PASS	intron_variant	MODIFIER	ZDHHC20	101084079	transcript	XR_002740282.1	pseudogene	5	n.403+219T>G
chrA1	2232797	A	C	PASS	intron_variant	MODIFIER	ZDHHC20	101084079	transcript	XR_002740279.1	pseudogene	5	n.529+219T>G
chrA1	2232797	A	C	PASS	intron_variant	MODIFIER	ZDHHC20	101084079	transcript	XR_002740280.1	pseudogene	5	n.535+219T>G
chrA1	2232797	A	C	PASS	intron_variant	MODIFIER	ZDHHC20	101084079	transcript	XR_002740278.1	pseudogene	5	n.640+219T>G
chrA1	2232797	A	C	PASS	intron_variant	MODIFIER	ZDHHC20	101084079	transcript	XM_023249859.1	protein_coding	5	c.440+219T>G
chrA1	2232797	A	C	PASS	intron_variant	MODIFIER	ZDHHC20	101084079	transcript	XM_023249858.1	protein_coding	5	c.440+219T>G
chrA1	2232797	A	C	PASS	intron_variant	MODIFIER	ZDHHC20	101084079	transcript	XM_023249862.1	protein_coding	5	c.440+219T>G
chrA1	2232797	A	C	PASS	intron_variant	MODIFIER	ZDHHC20	101084079	transcript	XM_023249861.1	protein_coding	5	c.440+219T>G
chrA1	2247296	C	T	PASS	intron_variant	MODIFIER	ZDHHC20	101084079	transcript	XM_023249851.1	protein_coding	3	c.249+202G>A
chrA1	2247296	C	T	PASS	intron_variant	MODIFIER	ZDHHC20	101084079	transcript	XR_002740282.1	pseudogene	3	n.212+202G>A
chrA1	2247296	C	T	PASS	intron_variant	MODIFIER	ZDHHC20	101084079	transcript	XR_002740279.1	pseudogene	3	n.338+202G>A
chrA1	2247296	C	T	PASS	intron_variant	MODIFIER	ZDHHC20	101084079	transcript	XR_002740280.1	pseudogene	3	n.344+202G>A
chrA1	2247296	C	T	PASS	intron_variant	MODIFIER	ZDHHC20	101084079	transcript	XR_002740278.1	pseudogene	3	n.449+202G>A
chrA1	2247296	C	T	PASS	intron_variant	MODIFIER	ZDHHC20	101084079	transcript	XM_023249859.1	protein_coding	3	c.249+202G>A
chrA1	2247296	C	T	PASS	intron_variant	MODIFIER	ZDHHC20	101084079	transcript	XM_023249858.1	protein_coding	3	c.249+202G>A
chrA1	2247296	C	T	PASS	intron_variant	MODIFIER	ZDHHC20	101084079	transcript	XM_023249862.1	protein_coding	3	c.249+202G>A
chrA1	2247296	C	T	PASS	intron_variant	MODIFIER	ZDHHC20	101084079	transcript	XM_023249861.1	protein_coding	3	c.249+202G>A
chrA1	2273365	C	T	PASS	intron_variant	MODIFIER	ZDHHC20	101084079	transcript	XM_023249851.1	protein_coding	1	c.118+4351G>A
chrA1	2273365	C	T	PASS	intron_variant	MODIFIER	ZDHHC20	101084079	transcript	XR_002740282.1	pseudogene	1	n.81+4374G>A
chrA1	2273365	C	T	PASS	intron_variant	MODIFIER	ZDHHC20	101084079	transcript	XR_002740279.1	pseudogene	1	n.207+4351G>A
chrA1	2273365	C	T	PASS	intron_variant	MODIFIER	ZDHHC20	101084079	transcript	XR_002740280.1	pseudogene	1	n.213+4351G>A
chrA1	2273365	C	T	PASS	intron_variant	MODIFIER	ZDHHC20	101084079	transcript	XR_002740278.1	pseudogene	1	n.318+4351G>A
chrA1	2273365	C	T	PASS	intron_variant	MODIFIER	ZDHHC20	101084079	transcript	XM_023249859.1	protein_coding	1	c.118+4351G>A
chrA1	2273365	C	T	PASS	intron_variant	MODIFIER	ZDHHC20	101084079	transcript	XM_023249858.1	protein_coding	1	c.118+4351G>A
chrA1	2273365	C	T	PASS	intron_variant	MODIFIER	ZDHHC20	101084079	transcript	XM_023249862.1	protein_coding	1	c.118+4351G>A
chrA1	2273365	C	T	PASS	intron_variant	MODIFIER	ZDHHC20	101084079	transcript	XM_023249861.1	protein_coding	1	c.118+4351G>A
chrA1	2290857	A	C	PASS	intergenic_region	MODIFIER	ZDHHC20-MICU2	101084079-101094561	intergenic_region	101084079-101094561		-1	n.2290857A>C
chrA1	2298502	C	G	PASS	intergenic_region	MODIFIER	ZDHHC20-MICU2	101084079-101094561	intergenic_region	101084079-101094561		-1	n.2298502C>G
chrA1	2316842	C	T	PASS	intron_variant	MODIFIER	MICU2	101094561	transcript	XM_023249868.1	protein_coding	8	c.561-1833G>A
chrA1	2316852	G	A	PASS	intron_variant	MODIFIER	MICU2	101094561	transcript	XM_023249868.1	protein_coding	8	c.561-1843C>T
chrA1	2318266	T	C	PASS	intron_variant	MODIFIER	MICU2	101094561	transcript	XM_023249868.1	protein_coding	8	c.561-3257A>G
chrA1	2321293	G	A	PASS	intron_variant	MODIFIER	MICU2	101094561	transcript	XM_023249868.1	protein_coding	8	c.560+5875C>T
chrA1	2322384	G	A	PASS	intron_variant	MODIFIER	MICU2	101094561	transcript	XM_023249868.1	protein_coding	8	c.560+4784C>T
chrA1	2323588	TC	T	PASS	intron_variant	MODIFIER	MICU2	101094561	transcript	XM_023249868.1	protein_coding	8	c.560+3579delG
chrA1	2324187	C	T	PASS	intron_variant	MODIFIER	MICU2	101094561	transcript	XM_023249868.1	protein_coding	8	c.560+2981G>A
chrA1	2326468	C	T	PASS	intron_variant	MODIFIER	MICU2	101094561	transcript	XM_023249868.1	protein_coding	8	c.560+700G>A
chrA1	2326589	G	A	PASS	intron_variant	MODIFIER	MICU2	101094561	transcript	XM_023249868.1	protein_coding	8	c.560+579C>T
chrA1	2332771	G	C	PASS	intron_variant	MODIFIER	MICU2	101094561	transcript	XM_023249868.1	protein_coding	7	c.462+5380C>G
chrA1	2334077	G	A	PASS	intron_variant	MODIFIER	MICU2	101094561	transcript	XM_023249868.1	protein_coding	7	c.462+4074C>T
chrA1	2335612	G	A	PASS	intron_variant	MODIFIER	MICU2	101094561	transcript	XM_023249868.1	protein_coding	7	c.462+2539C>T
chrA1	2335929	G	A	PASS	intron_variant	MODIFIER	MICU2	101094561	transcript	XM_023249868.1	protein_coding	7	c.462+2222C>T
chrA1	2346114	C	A	PASS	intron_variant	MODIFIER	MICU2	101094561	transcript	XM_023249868.1	protein_coding	6	c.400-7901G>T
chrA1	2347220	C	T	PASS	intron_variant	MODIFIER	MICU2	101094561	transcript	XM_023249868.1	protein_coding	6	c.400-9007G>A
chrA1	2350590	TGTGC	T	PASS	intron_variant	MODIFIER	MICU2	101094561	transcript	XM_023249868.1	protein_coding	6	c.400-12381_400-12378delGCAC
chrA1	2353056	C	T	PASS	intron_variant	MODIFIER	MICU2	101094561	transcript	XM_023249868.1	protein_coding	6	c.399+13289G>A
chrA1	2373507	A	AAAT	PASS	intron_variant	MODIFIER	MICU2	101094561	transcript	XM_023249868.1	protein_coding	4	c.269-5400_269-5399insATT
chrA1	2412202	A	G	PASS	intron_variant	MODIFIER	MICU2	101094561	transcript	XM_023249868.1	protein_coding	1	c.16-679T>C
chrA1	2421585	T	A	PASS	intron_variant	MODIFIER	MICU2	101094561	transcript	XM_023249868.1	protein_coding	1	c.16-10062A>T
chrA1	2471847	CAGAG	C	PASS	intergenic_region	MODIFIER	MICU2-LOC109494431	101094561-109494431	intergenic_region	101094561-109494431		-1	n.2471848_2471851delAGAG
chrA1	2489737	T	TGA	PASS	intergenic_region	MODIFIER	MICU2-LOC109494431	101094561-109494431	intergenic_region	101094561-109494431		-1	n.2489737_2489738insGA
chrA1	2496186	C	T	PASS	non_coding_transcript_exon_variant	MODIFIER	LOC109494431	109494431	transcript	XR_002740284.1	pseudogene	1	n.1220C>T
chrA1	2517097	C	CGG	PASS	intron_variant	MODIFIER	FGF9	101084335	transcript	XM_003980257.5	protein_coding	1	c.278-1997_278-1996insGG
chrA1	2517752	T	C	PASS	intron_variant	MODIFIER	FGF9	101084335	transcript	XM_003980257.5	protein_coding	1	c.278-1342T>C
chrA1	2529463	C	T	PASS	intron_variant	MODIFIER	FGF9	101084335	transcript	XM_003980257.5	protein_coding	2	c.381+10266C>T
chrA1	2547087	G	A	PASS	downstream_gene_variant	MODIFIER	FGF9	101084335	transcript	XM_003980257.5	protein_coding	-1	c.*4853G>A
chrA1	2547087	G	A	PASS	intergenic_region	MODIFIER	FGF9-LOC111556740	101084335-111556740	intergenic_region	101084335-111556740		-1	n.2547087G>A
chrA1	2550388	C	T	PASS	intergenic_region	MODIFIER	FGF9-LOC111556740	101084335-111556740	intergenic_region	101084335-111556740		-1	n.2550388C>T
chrA1	2551703	G	A	PASS	intergenic_region	MODIFIER	FGF9-LOC111556740	101084335-111556740	intergenic_region	101084335-111556740		-1	n.2551703G>A
chrA1	2552491	C	T	PASS	intergenic_region	MODIFIER	FGF9-LOC111556740	101084335-111556740	intergenic_region	101084335-111556740		-1	n.2552491C>T
chrA1	2556024	GA	G	PASS	intergenic_region	MODIFIER	FGF9-LOC111556740	101084335-111556740	intergenic_region	101084335-111556740		-1	n.2556025delA
chrA1	2562131	G	A	PASS	intergenic_region	MODIFIER	FGF9-LOC111556740	101084335-111556740	intergenic_region	101084335-111556740		-1	n.2562131G>A
chrA1	2564467	A	T	PASS	intergenic_region	MODIFIER	FGF9-LOC111556740	101084335-111556740	intergenic_region	101084335-111556740		-1	n.2564467A>T
chrA1	2568212	G	T	PASS	intergenic_region	MODIFIER	FGF9-LOC111556740	101084335-111556740	intergenic_region	101084335-111556740		-1	n.2568212G>T
chrA1	2574756	G	T	PASS	intergenic_region	MODIFIER	FGF9-LOC111556740	101084335-111556740	intergenic_region	101084335-111556740		-1	n.2574756G>T
chrA1	2576189	C	T	PASS	intergenic_region	MODIFIER	FGF9-LOC111556740	101084335-111556740	intergenic_region	101084335-111556740		-1	n.2576189C>T
chrA1	2578364	A	C	PASS	intergenic_region	MODIFIER	FGF9-LOC111556740	101084335-111556740	intergenic_region	101084335-111556740		-1	n.2578364A>C
chrA1	2578763	C	T	PASS	intergenic_region	MODIFIER	FGF9-LOC111556740	101084335-111556740	intergenic_region	101084335-111556740		-1	n.2578763C>T
chrA1	2579665	AAAAAC	A	PASS	intergenic_region	MODIFIER	FGF9-LOC111556740	101084335-111556740	intergenic_region	101084335-111556740		-1	n.2579666_2579670delAAAAC
chrA1	2579785	G	A	PASS	intergenic_region	MODIFIER	FGF9-LOC111556740	101084335-111556740	intergenic_region	101084335-111556740		-1	n.2579785G>A
chrA1	2580156	G	C	PASS	intergenic_region	MODIFIER	FGF9-LOC111556740	101084335-111556740	intergenic_region	101084335-111556740		-1	n.2580156G>C
chrA1	2582334	C	T	PASS	intergenic_region	MODIFIER	FGF9-LOC111556740	101084335-111556740	intergenic_region	101084335-111556740		-1	n.2582334C>T
chrA1	2584004	G	A	PASS	intergenic_region	MODIFIER	FGF9-LOC111556740	101084335-111556740	intergenic_region	101084335-111556740		-1	n.2584004G>A
chrA1	2586498	C	A	PASS	intergenic_region	MODIFIER	FGF9-LOC111556740	101084335-111556740	intergenic_region	101084335-111556740		-1	n.2586498C>A
chrA1	2589993	A	AC	PASS	intergenic_region	MODIFIER	FGF9-LOC111556740	101084335-111556740	intergenic_region	101084335-111556740		-1	n.2589993_2589994insC
chrA1	2602233	G	T	PASS	intergenic_region	MODIFIER	FGF9-LOC111556740	101084335-111556740	intergenic_region	101084335-111556740		-1	n.2602233G>T
chrA1	2603681	T	G	PASS	intergenic_region	MODIFIER	FGF9-LOC111556740	101084335-111556740	intergenic_region	101084335-111556740		-1	n.2603681T>G
chrA1	2606371	G	T	PASS	intergenic_region	MODIFIER	FGF9-LOC111556740	101084335-111556740	intergenic_region	101084335-111556740		-1	n.2606371G>T
chrA1	2608959	G	A	PASS	intergenic_region	MODIFIER	FGF9-LOC111556740	101084335-111556740	intergenic_region	101084335-111556740		-1	n.2608959G>A
chrA1	2612751	C	T	PASS	intergenic_region	MODIFIER	FGF9-LOC111556740	101084335-111556740	intergenic_region	101084335-111556740		-1	n.2612751C>T
chrA1	2612817	C	T	PASS	intergenic_region	MODIFIER	FGF9-LOC111556740	101084335-111556740	intergenic_region	101084335-111556740		-1	n.2612817C>T
chrA1	2613544	C	T	PASS	intergenic_region	MODIFIER	FGF9-LOC111556740	101084335-111556740	intergenic_region	101084335-111556740		-1	n.2613544C>T
chrA1	2613571	T	C	PASS	intergenic_region	MODIFIER	FGF9-LOC111556740	101084335-111556740	intergenic_region	101084335-111556740		-1	n.2613571T>C
chrA1	2620948	G	A	PASS	intergenic_region	MODIFIER	FGF9-LOC111556740	101084335-111556740	intergenic_region	101084335-111556740		-1	n.2620948G>A
chrA1	2621792	T	C	PASS	intergenic_region	MODIFIER	FGF9-LOC111556740	101084335-111556740	intergenic_region	101084335-111556740		-1	n.2621792T>C
chrA1	2623366	G	A	PASS	intergenic_region	MODIFIER	FGF9-LOC111556740	101084335-111556740	intergenic_region	101084335-111556740		-1	n.2623366G>A
chrA1	2638855	G	A	PASS	intergenic_region	MODIFIER	FGF9-LOC111556740	101084335-111556740	intergenic_region	101084335-111556740		-1	n.2638855G>A
chrA1	2650779	C	T	PASS	intergenic_region	MODIFIER	FGF9-LOC111556740	101084335-111556740	intergenic_region	101084335-111556740		-1	n.2650779C>T
chrA1	2652106	G	A	PASS	intergenic_region	MODIFIER	FGF9-LOC111556740	101084335-111556740	intergenic_region	101084335-111556740		-1	n.2652106G>A
chrA1	2652511	C	T	PASS	intergenic_region	MODIFIER	FGF9-LOC111556740	101084335-111556740	intergenic_region	101084335-111556740		-1	n.2652511C>T
chrA1	2719169	G	A	PASS	intergenic_region	MODIFIER	FGF9-LOC111556740	101084335-111556740	intergenic_region	101084335-111556740		-1	n.2719169G>A
chrA1	2727232	C	T	PASS	intergenic_region	MODIFIER	FGF9-LOC111556740	101084335-111556740	intergenic_region	101084335-111556740		-1	n.2727232C>T
chrA1	2731629	G	A	PASS	intergenic_region	MODIFIER	FGF9-LOC111556740	101084335-111556740	intergenic_region	101084335-111556740		-1	n.2731629G>A
chrA1	2732997	T	C	PASS	intergenic_region	MODIFIER	FGF9-LOC111556740	101084335-111556740	intergenic_region	101084335-111556740		-1	n.2732997T>C
chrA1	2740197	G	C	PASS	intergenic_region	MODIFIER	FGF9-LOC111556740	101084335-111556740	intergenic_region	101084335-111556740		-1	n.2740197G>C
chrA1	2746898	C	T	PASS	intergenic_region	MODIFIER	FGF9-LOC111556740	101084335-111556740	intergenic_region	101084335-111556740		-1	n.2746898C>T
chrA1	2747026	C	T	PASS	intergenic_region	MODIFIER	FGF9-LOC111556740	101084335-111556740	intergenic_region	101084335-111556740		-1	n.2747026C>T
chrA1	2750470	C	T	PASS	intergenic_region	MODIFIER	FGF9-LOC111556740	101084335-111556740	intergenic_region	101084335-111556740		-1	n.2750470C>T
chrA1	2752027	C	T	PASS	intergenic_region	MODIFIER	FGF9-LOC111556740	101084335-111556740	intergenic_region	101084335-111556740		-1	n.2752027C>T
chrA1	2754676	T	C	PASS	intergenic_region	MODIFIER	FGF9-LOC111556740	101084335-111556740	intergenic_region	101084335-111556740		-1	n.2754676T>C
chrA1	2755893	T	C	PASS	intergenic_region	MODIFIER	FGF9-LOC111556740	101084335-111556740	intergenic_region	101084335-111556740		-1	n.2755893T>C
chrA1	2757889	C	T	PASS	intergenic_region	MODIFIER	FGF9-LOC111556740	101084335-111556740	intergenic_region	101084335-111556740		-1	n.2757889C>T
chrA1	2758531	T	C	PASS	intergenic_region	MODIFIER	FGF9-LOC111556740	101084335-111556740	intergenic_region	101084335-111556740		-1	n.2758531T>C
chrA1	2813649	T	C	PASS	intergenic_region	MODIFIER	FGF9-LOC111556740	101084335-111556740	intergenic_region	101084335-111556740		-1	n.2813649T>C
chrA1	2816930	G	A	PASS	intergenic_region	MODIFIER	FGF9-LOC111556740	101084335-111556740	intergenic_region	101084335-111556740		-1	n.2816930G>A
chrA1	2834658	C	T	PASS	intergenic_region	MODIFIER	FGF9-LOC111556740	101084335-111556740	intergenic_region	101084335-111556740		-1	n.2834658C>T
chrA1	2840789	C	T	PASS	intergenic_region	MODIFIER	FGF9-LOC111556740	101084335-111556740	intergenic_region	101084335-111556740		-1	n.2840789C>T
chrA1	2841774	G	A	PASS	intergenic_region	MODIFIER	FGF9-LOC111556740	101084335-111556740	intergenic_region	101084335-111556740		-1	n.2841774G>A
chrA1	2847456	G	A	PASS	intergenic_region	MODIFIER	FGF9-LOC111556740	101084335-111556740	intergenic_region	101084335-111556740		-1	n.2847456G>A
chrA1	2862642	G	A	PASS	intergenic_region	MODIFIER	FGF9-LOC111556740	101084335-111556740	intergenic_region	101084335-111556740		-1	n.2862642G>A
chrA1	2903338	C	T	PASS	intergenic_region	MODIFIER	FGF9-LOC111556740	101084335-111556740	intergenic_region	101084335-111556740		-1	n.2903338C>T
chrA1	2910230	C	T	PASS	intergenic_region	MODIFIER	FGF9-LOC111556740	101084335-111556740	intergenic_region	101084335-111556740		-1	n.2910230C>T
chrA1	3318039	G	A	PASS	intergenic_region	MODIFIER	LOC109492527-LOC109492533	109492527-109492533	intergenic_region	109492527-109492533		-1	n.3318039G>A
chrA1	3322073	GAGAC	G	PASS	intergenic_region	MODIFIER	LOC109492527-LOC109492533	109492527-109492533	intergenic_region	109492527-109492533		-1	n.3322074_3322077delAGAC
chrA1	3346471	A	G	PASS	upstream_gene_variant	MODIFIER	LOC109492533	109492533	transcript	XR_002146436.2	pseudogene	-1	n.-3097A>G
chrA1	3346471	A	G	PASS	intergenic_region	MODIFIER	LOC109492527-LOC109492533	109492527-109492533	intergenic_region	109492527-109492533		-1	n.3346471A>G
chrA1	3349130	A	T	PASS	upstream_gene_variant	MODIFIER	LOC109492533	109492533	transcript	XR_002146436.2	pseudogene	-1	n.-438A>T
chrA1	3349130	A	T	PASS	intergenic_region	MODIFIER	LOC109492527-LOC109492533	109492527-109492533	intergenic_region	109492527-109492533		-1	n.3349130A>T
chrA1	3350835	A	G	PASS	intron_variant	MODIFIER	LOC109492533	109492533	transcript	XR_002146436.2	pseudogene	1	n.148+1120A>G
chrA1	3358486	A	G	PASS	downstream_gene_variant	MODIFIER	LOC109492533	109492533	transcript	XR_002146436.2	pseudogene	-1	n.*57A>G
chrA1	3358486	A	G	PASS	intergenic_region	MODIFIER	LOC109492533-LOC109492531	109492533-109492531	intergenic_region	109492533-109492531		-1	n.3358486A>G
chrA1	3401114	T	C	PASS	intergenic_region	MODIFIER	LOC109492531-LOC109492534	109492531-109492534	intergenic_region	109492531-109492534		-1	n.3401114T>C
chrA1	3456534	C	T	PASS	intergenic_region	MODIFIER	LOC109492534-LOC109497810	109492534-109497810	intergenic_region	109492534-109497810		-1	n.3456534C>T
chrA1	3576004	TA	T	PASS	intergenic_region	MODIFIER	LOC109492534-LOC109497810	109492534-109497810	intergenic_region	109492534-109497810		-1	n.3576005delA
chrA1	3595827	G	A	PASS	intergenic_region	MODIFIER	LOC109492534-LOC109497810	109492534-109497810	intergenic_region	109492534-109497810		-1	n.3595827G>A
chrA1	3596450	T	G	PASS	intergenic_region	MODIFIER	LOC109492534-LOC109497810	109492534-109497810	intergenic_region	109492534-109497810		-1	n.3596450T>G
chrA1	3614420	G	T	PASS	intergenic_region	MODIFIER	LOC109492534-LOC109497810	109492534-109497810	intergenic_region	109492534-109497810		-1	n.3614420G>T
chrA1	3653773	C	T	PASS	intergenic_region	MODIFIER	LOC109492534-LOC109497810	109492534-109497810	intergenic_region	109492534-109497810		-1	n.3653773C>T
chrA1	3668781	T	C	PASS	intergenic_region	MODIFIER	LOC109492534-LOC109497810	109492534-109497810	intergenic_region	109492534-109497810		-1	n.3668781T>C
chrA1	3669855	A	G	PASS	intergenic_region	MODIFIER	LOC109492534-LOC109497810	109492534-109497810	intergenic_region	109492534-109497810		-1	n.3669855A>G
chrA1	3671819	GAC	G	PASS	intergenic_region	MODIFIER	LOC109492534-LOC109497810	109492534-109497810	intergenic_region	109492534-109497810		-1	n.3671820_3671821delAC
chrA1	3675066	A	C	PASS	intergenic_region	MODIFIER	LOC109492534-LOC109497810	109492534-109497810	intergenic_region	109492534-109497810		-1	n.3675066A>C
chrA1	3676230	G	A	PASS	intergenic_region	MODIFIER	LOC109492534-LOC109497810	109492534-109497810	intergenic_region	109492534-109497810		-1	n.3676230G>A
chrA1	3676662	CAGGG	C	PASS	intergenic_region	MODIFIER	LOC109492534-LOC109497810	109492534-109497810	intergenic_region	109492534-109497810		-1	n.3676663_3676666delAGGG
chrA1	3678951	G	A	PASS	intergenic_region	MODIFIER	LOC109492534-LOC109497810	109492534-109497810	intergenic_region	109492534-109497810		-1	n.3678951G>A
chrA1	3679946	G	A	PASS	intergenic_region	MODIFIER	LOC109492534-LOC109497810	109492534-109497810	intergenic_region	109492534-109497810		-1	n.3679946G>A
chrA1	3685920	G	C	PASS	intergenic_region	MODIFIER	LOC109492534-LOC109497810	109492534-109497810	intergenic_region	109492534-109497810		-1	n.3685920G>C
chrA1	3687373	A	G	PASS	intergenic_region	MODIFIER	LOC109492534-LOC109497810	109492534-109497810	intergenic_region	109492534-109497810		-1	n.3687373A>G
chrA1	3689761	G	A	PASS	intergenic_region	MODIFIER	LOC109492534-LOC109497810	109492534-109497810	intergenic_region	109492534-109497810		-1	n.3689761G>A
chrA1	3695497	C	T	PASS	intergenic_region	MODIFIER	LOC109492534-LOC109497810	109492534-109497810	intergenic_region	109492534-109497810		-1	n.3695497C>T
chrA1	3696010	C	T	PASS	intergenic_region	MODIFIER	LOC109492534-LOC109497810	109492534-109497810	intergenic_region	109492534-109497810		-1	n.3696010C>T
chrA1	3701257	T	TA	PASS	intergenic_region	MODIFIER	LOC109492534-LOC109497810	109492534-109497810	intergenic_region	109492534-109497810		-1	n.3701257_3701258insA
chrA1	3702218	C	T	PASS	intergenic_region	MODIFIER	LOC109492534-LOC109497810	109492534-109497810	intergenic_region	109492534-109497810		-1	n.3702218C>T
chrA1	3715046	C	T	PASS	intergenic_region	MODIFIER	LOC109492534-LOC109497810	109492534-109497810	intergenic_region	109492534-109497810		-1	n.3715046C>T
chrA1	3715110	G	A	PASS	intergenic_region	MODIFIER	LOC109492534-LOC109497810	109492534-109497810	intergenic_region	109492534-109497810		-1	n.3715110G>A
chrA1	3715295	G	GTTT	PASS	intergenic_region	MODIFIER	LOC109492534-LOC109497810	109492534-109497810	intergenic_region	109492534-109497810		-1	n.3715295_3715296insTTT
chrA1	3715352	A	G	PASS	intergenic_region	MODIFIER	LOC109492534-LOC109497810	109492534-109497810	intergenic_region	109492534-109497810		-1	n.3715352A>G
chrA1	3716785	G	T	PASS	intergenic_region	MODIFIER	LOC109492534-LOC109497810	109492534-109497810	intergenic_region	109492534-109497810		-1	n.3716785G>T
chrA1	3717309	A	AT	PASS	intergenic_region	MODIFIER	LOC109492534-LOC109497810	109492534-109497810	intergenic_region	109492534-109497810		-1	n.3717309_3717310insT
chrA1	3717452	C	G	PASS	intergenic_region	MODIFIER	LOC109492534-LOC109497810	109492534-109497810	intergenic_region	109492534-109497810		-1	n.3717452C>G
chrA1	3717670	A	T	PASS	intergenic_region	MODIFIER	LOC109492534-LOC109497810	109492534-109497810	intergenic_region	109492534-109497810		-1	n.3717670A>T
chrA1	3717912	T	C	PASS	intergenic_region	MODIFIER	LOC109492534-LOC109497810	109492534-109497810	intergenic_region	109492534-109497810		-1	n.3717912T>C
chrA1	3717986	C	G	PASS	intergenic_region	MODIFIER	LOC109492534-LOC109497810	109492534-109497810	intergenic_region	109492534-109497810		-1	n.3717986C>G
chrA1	3718511	G	A	PASS	intergenic_region	MODIFIER	LOC109492534-LOC109497810	109492534-109497810	intergenic_region	109492534-109497810		-1	n.3718511G>A
chrA1	3718824	C	T	PASS	intergenic_region	MODIFIER	LOC109492534-LOC109497810	109492534-109497810	intergenic_region	109492534-109497810		-1	n.3718824C>T
chrA1	3719256	A	G	PASS	intergenic_region	MODIFIER	LOC109492534-LOC109497810	109492534-109497810	intergenic_region	109492534-109497810		-1	n.3719256A>G
chrA1	3719460	C	T	PASS	intergenic_region	MODIFIER	LOC109492534-LOC109497810	109492534-109497810	intergenic_region	109492534-109497810		-1	n.3719460C>T
chrA1	3719962	G	A	PASS	intergenic_region	MODIFIER	LOC109492534-LOC109497810	109492534-109497810	intergenic_region	109492534-109497810		-1	n.3719962G>A
chrA1	3721621	AGAG	A	PASS	intergenic_region	MODIFIER	LOC109492534-LOC109497810	109492534-109497810	intergenic_region	109492534-109497810		-1	n.3721622_3721624delGAG
chrA1	3722897	G	A	PASS	intergenic_region	MODIFIER	LOC109492534-LOC109497810	109492534-109497810	intergenic_region	109492534-109497810		-1	n.3722897G>A
chrA1	3723036	C	T	PASS	intergenic_region	MODIFIER	LOC109492534-LOC109497810	109492534-109497810	intergenic_region	109492534-109497810		-1	n.3723036C>T
chrA1	3723336	A	G	PASS	intergenic_region	MODIFIER	LOC109492534-LOC109497810	109492534-109497810	intergenic_region	109492534-109497810		-1	n.3723336A>G
chrA1	3723845	C	A	PASS	intergenic_region	MODIFIER	LOC109492534-LOC109497810	109492534-109497810	intergenic_region	109492534-109497810		-1	n.3723845C>A
chrA1	3723946	C	A	PASS	intergenic_region	MODIFIER	LOC109492534-LOC109497810	109492534-109497810	intergenic_region	109492534-109497810		-1	n.3723946C>A
chrA1	3724401	C	A	PASS	intergenic_region	MODIFIER	LOC109492534-LOC109497810	109492534-109497810	intergenic_region	109492534-109497810		-1	n.3724401C>A
chrA1	3725215	G	A	PASS	intergenic_region	MODIFIER	LOC109492534-LOC109497810	109492534-109497810	intergenic_region	109492534-109497810		-1	n.3725215G>A
chrA1	3725229	G	A	PASS	intergenic_region	MODIFIER	LOC109492534-LOC109497810	109492534-109497810	intergenic_region	109492534-109497810		-1	n.3725229G>A
chrA1	3725330	C	T	PASS	intergenic_region	MODIFIER	LOC109492534-LOC109497810	109492534-109497810	intergenic_region	109492534-109497810		-1	n.3725330C>T
chrA1	3726061	G	A	PASS	intergenic_region	MODIFIER	LOC109492534-LOC109497810	109492534-109497810	intergenic_region	109492534-109497810		-1	n.3726061G>A
chrA1	3732161	GTTTA	G	PASS	intergenic_region	MODIFIER	LOC109492534-LOC109497810	109492534-109497810	intergenic_region	109492534-109497810		-1	n.3732162_3732165delTTTA
chrA1	3733149	C	T	PASS	intergenic_region	MODIFIER	LOC109492534-LOC109497810	109492534-109497810	intergenic_region	109492534-109497810		-1	n.3733149C>T
chrA1	3733649	C	CA	PASS	intergenic_region	MODIFIER	LOC109492534-LOC109497810	109492534-109497810	intergenic_region	109492534-109497810		-1	n.3733649_3733650insA
chrA1	3735203	C	A	PASS	intergenic_region	MODIFIER	LOC109492534-LOC109497810	109492534-109497810	intergenic_region	109492534-109497810		-1	n.3735203C>A
chrA1	3736617	T	C	PASS	intergenic_region	MODIFIER	LOC109492534-LOC109497810	109492534-109497810	intergenic_region	109492534-109497810		-1	n.3736617T>C
chrA1	3745097	C	T	PASS	intergenic_region	MODIFIER	LOC109492534-LOC109497810	109492534-109497810	intergenic_region	109492534-109497810		-1	n.3745097C>T
chrA1	3745282	G	A	PASS	intergenic_region	MODIFIER	LOC109492534-LOC109497810	109492534-109497810	intergenic_region	109492534-109497810		-1	n.3745282G>A
chrA1	3747466	C	A	PASS	intergenic_region	MODIFIER	LOC109492534-LOC109497810	109492534-109497810	intergenic_region	109492534-109497810		-1	n.3747466C>A
chrA1	3758318	G	A	PASS	intergenic_region	MODIFIER	LOC109492534-LOC109497810	109492534-109497810	intergenic_region	109492534-109497810		-1	n.3758318G>A
chrA1	3768132	C	T	PASS	intergenic_region	MODIFIER	LOC109492534-LOC109497810	109492534-109497810	intergenic_region	109492534-109497810		-1	n.3768132C>T
chrA1	3771385	G	A	PASS	intergenic_region	MODIFIER	LOC109492534-LOC109497810	109492534-109497810	intergenic_region	109492534-109497810		-1	n.3771385G>A
chrA1	3771488	A	G	PASS	intergenic_region	MODIFIER	LOC109492534-LOC109497810	109492534-109497810	intergenic_region	109492534-109497810		-1	n.3771488A>G
chrA1	3772419	A	C	PASS	upstream_gene_variant	MODIFIER	LOC109497810	109497810	transcript	109497810	pseudogene	-1	n.-4310A>C
chrA1	3772419	A	C	PASS	intergenic_region	MODIFIER	LOC109492534-LOC109497810	109492534-109497810	intergenic_region	109492534-109497810		-1	n.3772419A>C
chrA1	3772434	C	T	PASS	upstream_gene_variant	MODIFIER	LOC109497810	109497810	transcript	109497810	pseudogene	-1	n.-4295C>T
chrA1	3772434	C	T	PASS	intergenic_region	MODIFIER	LOC109492534-LOC109497810	109492534-109497810	intergenic_region	109492534-109497810		-1	n.3772434C>T
chrA1	3773751	A	T	PASS	upstream_gene_variant	MODIFIER	LOC109497810	109497810	transcript	109497810	pseudogene	-1	n.-2978A>T
chrA1	3773751	A	T	PASS	intergenic_region	MODIFIER	LOC109492534-LOC109497810	109492534-109497810	intergenic_region	109492534-109497810		-1	n.3773751A>T
chrA1	3774236	C	T	PASS	upstream_gene_variant	MODIFIER	LOC109497810	109497810	transcript	109497810	pseudogene	-1	n.-2493C>T
chrA1	3774236	C	T	PASS	intergenic_region	MODIFIER	LOC109492534-LOC109497810	109492534-109497810	intergenic_region	109492534-109497810		-1	n.3774236C>T
chrA1	3778769	G	T	PASS	downstream_gene_variant	MODIFIER	LOC109497810	109497810	transcript	109497810	pseudogene	-1	n.*268G>T
chrA1	3778769	G	T	PASS	intergenic_region	MODIFIER	LOC109497810-SGCG	109497810-101084593	intergenic_region	109497810-101084593		-1	n.3778769G>T
chrA1	3783607	G	A	PASS	intergenic_region	MODIFIER	LOC109497810-SGCG	109497810-101084593	intergenic_region	109497810-101084593		-1	n.3783607G>A
chrA1	3784717	C	T	PASS	intergenic_region	MODIFIER	LOC109497810-SGCG	109497810-101084593	intergenic_region	109497810-101084593		-1	n.3784717C>T
chrA1	3794130	G	A	PASS	intergenic_region	MODIFIER	LOC109497810-SGCG	109497810-101084593	intergenic_region	109497810-101084593		-1	n.3794130G>A
chrA1	3848497	A	G	PASS	intron_variant	MODIFIER	SGCG	101084593	transcript	XM_023249893.1	protein_coding	1	c.189+3822A>G
chrA1	3848497	A	G	PASS	intron_variant	MODIFIER	SGCG	101084593	transcript	XM_023249897.1	protein_coding	1	c.189+3822A>G
chrA1	3857333	C	T	PASS	intron_variant	MODIFIER	SGCG	101084593	transcript	XM_023249893.1	protein_coding	1	c.189+12658C>T
chrA1	3857333	C	T	PASS	intron_variant	MODIFIER	SGCG	101084593	transcript	XM_023249897.1	protein_coding	1	c.189+12658C>T
chrA1	3865091	C	T	PASS	intron_variant	MODIFIER	SGCG	101084593	transcript	XM_023249893.1	protein_coding	1	c.189+20416C>T
chrA1	3865091	C	T	PASS	intron_variant	MODIFIER	SGCG	101084593	transcript	XM_023249897.1	protein_coding	1	c.189+20416C>T
chrA1	3890157	C	A	PASS	intron_variant	MODIFIER	SGCG	101084593	transcript	XM_023249893.1	protein_coding	1	c.190-5039C>A
chrA1	3890157	C	A	PASS	intron_variant	MODIFIER	SGCG	101084593	transcript	XM_023249897.1	protein_coding	1	c.190-5039C>A
chrA1	3890157	C	A	PASS	intron_variant	MODIFIER	SGCG	101084593	transcript	XM_003980258.5	protein_coding	1	c.1-5039C>A
chrA1	3892439	C	T	PASS	intron_variant	MODIFIER	SGCG	101084593	transcript	XM_023249893.1	protein_coding	1	c.190-2757C>T
chrA1	3892439	C	T	PASS	intron_variant	MODIFIER	SGCG	101084593	transcript	XM_023249897.1	protein_coding	1	c.190-2757C>T
chrA1	3892439	C	T	PASS	intron_variant	MODIFIER	SGCG	101084593	transcript	XM_003980258.5	protein_coding	1	c.1-2757C>T
chrA1	3892820	A	AAGGAGCC	PASS	intron_variant	MODIFIER	SGCG	101084593	transcript	XM_023249893.1	protein_coding	1	c.190-2376_190-2375insAGGAGCC
chrA1	3892820	A	AAGGAGCC	PASS	intron_variant	MODIFIER	SGCG	101084593	transcript	XM_023249897.1	protein_coding	1	c.190-2376_190-2375insAGGAGCC
chrA1	3892820	A	AAGGAGCC	PASS	intron_variant	MODIFIER	SGCG	101084593	transcript	XM_003980258.5	protein_coding	1	c.1-2376_1-2375insAGGAGCC
chrA1	3892994	G	A	PASS	intron_variant	MODIFIER	SGCG	101084593	transcript	XM_023249893.1	protein_coding	1	c.190-2202G>A
chrA1	3892994	G	A	PASS	intron_variant	MODIFIER	SGCG	101084593	transcript	XM_023249897.1	protein_coding	1	c.190-2202G>A
chrA1	3892994	G	A	PASS	intron_variant	MODIFIER	SGCG	101084593	transcript	XM_003980258.5	protein_coding	1	c.1-2202G>A
chrA1	3893430	C	T	PASS	intron_variant	MODIFIER	SGCG	101084593	transcript	XM_023249893.1	protein_coding	1	c.190-1766C>T
chrA1	3893430	C	T	PASS	intron_variant	MODIFIER	SGCG	101084593	transcript	XM_023249897.1	protein_coding	1	c.190-1766C>T
chrA1	3893430	C	T	PASS	intron_variant	MODIFIER	SGCG	101084593	transcript	XM_003980258.5	protein_coding	1	c.1-1766C>T
chrA1	3894521	TAAC	T	PASS	intron_variant	MODIFIER	SGCG	101084593	transcript	XM_023249893.1	protein_coding	1	c.190-674_190-672delAAC
chrA1	3894521	TAAC	T	PASS	intron_variant	MODIFIER	SGCG	101084593	transcript	XM_023249897.1	protein_coding	1	c.190-674_190-672delAAC
chrA1	3894521	TAAC	T	PASS	intron_variant	MODIFIER	SGCG	101084593	transcript	XM_003980258.5	protein_coding	1	c.1-674_1-672delAAC
chrA1	3907950	T	C	PASS	intron_variant	MODIFIER	SGCG	101084593	transcript	XM_023249893.1	protein_coding	2	c.384+12560T>C
chrA1	3907950	T	C	PASS	intron_variant	MODIFIER	SGCG	101084593	transcript	XM_023249897.1	protein_coding	2	c.384+12560T>C
chrA1	3907950	T	C	PASS	intron_variant	MODIFIER	SGCG	101084593	transcript	XM_003980258.5	protein_coding	2	c.195+12560T>C
chrA1	3910778	T	C	PASS	intron_variant	MODIFIER	SGCG	101084593	transcript	XM_023249893.1	protein_coding	2	c.385-14396T>C
chrA1	3910778	T	C	PASS	intron_variant	MODIFIER	SGCG	101084593	transcript	XM_023249897.1	protein_coding	2	c.385-14396T>C
chrA1	3910778	T	C	PASS	intron_variant	MODIFIER	SGCG	101084593	transcript	XM_003980258.5	protein_coding	2	c.196-14396T>C
chrA1	3916285	A	G	PASS	intron_variant	MODIFIER	SGCG	101084593	transcript	XM_023249893.1	protein_coding	2	c.385-8889A>G
chrA1	3916285	A	G	PASS	intron_variant	MODIFIER	SGCG	101084593	transcript	XM_023249897.1	protein_coding	2	c.385-8889A>G
chrA1	3916285	A	G	PASS	intron_variant	MODIFIER	SGCG	101084593	transcript	XM_003980258.5	protein_coding	2	c.196-8889A>G
chrA1	3925925	G	A	PASS	intron_variant	MODIFIER	SGCG	101084593	transcript	XM_023249893.1	protein_coding	3	c.486+650G>A
chrA1	3925925	G	A	PASS	intron_variant	MODIFIER	SGCG	101084593	transcript	XM_023249897.1	protein_coding	3	c.486+650G>A
chrA1	3925925	G	A	PASS	intron_variant	MODIFIER	SGCG	101084593	transcript	XM_003980258.5	protein_coding	3	c.297+650G>A
chrA1	3940386	G	A	PASS	intron_variant	MODIFIER	SGCG	101084593	transcript	XM_023249893.1	protein_coding	5	c.694+1752G>A
chrA1	3940386	G	A	PASS	intron_variant	MODIFIER	SGCG	101084593	transcript	XM_023249897.1	protein_coding	5	c.694+1752G>A
chrA1	3940386	G	A	PASS	intron_variant	MODIFIER	SGCG	101084593	transcript	XM_003980258.5	protein_coding	5	c.505+1752G>A
chrA1	3940675	G	A	PASS	intron_variant	MODIFIER	SGCG	101084593	transcript	XM_023249893.1	protein_coding	5	c.694+2041G>A
chrA1	3940675	G	A	PASS	intron_variant	MODIFIER	SGCG	101084593	transcript	XM_023249897.1	protein_coding	5	c.694+2041G>A
chrA1	3940675	G	A	PASS	intron_variant	MODIFIER	SGCG	101084593	transcript	XM_003980258.5	protein_coding	5	c.505+2041G>A
chrA1	3943302	A	G	PASS	intron_variant	MODIFIER	SGCG	101084593	transcript	XM_023249893.1	protein_coding	5	c.694+4668A>G
chrA1	3943302	A	G	PASS	intron_variant	MODIFIER	SGCG	101084593	transcript	XM_023249897.1	protein_coding	5	c.694+4668A>G
chrA1	3943302	A	G	PASS	intron_variant	MODIFIER	SGCG	101084593	transcript	XM_003980258.5	protein_coding	5	c.505+4668A>G
chrA1	3949457	C	T	PASS	intron_variant	MODIFIER	SGCG	101084593	transcript	XM_023249893.1	protein_coding	5	c.695-7560C>T
chrA1	3949457	C	T	PASS	intron_variant	MODIFIER	SGCG	101084593	transcript	XM_023249897.1	protein_coding	5	c.695-7560C>T
chrA1	3949457	C	T	PASS	intron_variant	MODIFIER	SGCG	101084593	transcript	XM_003980258.5	protein_coding	5	c.506-7560C>T
chrA1	3958474	C	G	PASS	intron_variant	MODIFIER	SGCG	101084593	transcript	XM_023249893.1	protein_coding	6	c.767+1385C>G
chrA1	3958474	C	G	PASS	intron_variant	MODIFIER	SGCG	101084593	transcript	XM_023249897.1	protein_coding	6	c.767+1385C>G
chrA1	3958474	C	G	PASS	intron_variant	MODIFIER	SGCG	101084593	transcript	XM_003980258.5	protein_coding	6	c.578+1385C>G
chrA1	3965574	G	A	PASS	intron_variant	MODIFIER	SGCG	101084593	transcript	XM_023249893.1	protein_coding	6	c.768-6229G>A
chrA1	3965574	G	A	PASS	intron_variant	MODIFIER	SGCG	101084593	transcript	XM_023249897.1	protein_coding	6	c.767+8485G>A
chrA1	3965574	G	A	PASS	intron_variant	MODIFIER	SGCG	101084593	transcript	XM_003980258.5	protein_coding	6	c.579-6229G>A
chrA1	3971515	G	A	PASS	intron_variant	MODIFIER	SGCG	101084593	transcript	XM_023249893.1	protein_coding	6	c.768-288G>A
chrA1	3971515	G	A	PASS	intron_variant	MODIFIER	SGCG	101084593	transcript	XM_023249897.1	protein_coding	6	c.768-3106G>A
chrA1	3971515	G	A	PASS	intron_variant	MODIFIER	SGCG	101084593	transcript	XM_003980258.5	protein_coding	6	c.579-288G>A
chrA1	3972654	G	A	PASS	intron_variant	MODIFIER	SGCG	101084593	transcript	XM_023249893.1	protein_coding	7	c.891+728G>A
chrA1	3972654	G	A	PASS	intron_variant	MODIFIER	SGCG	101084593	transcript	XM_023249897.1	protein_coding	6	c.768-1967G>A
chrA1	3972654	G	A	PASS	intron_variant	MODIFIER	SGCG	101084593	transcript	XM_003980258.5	protein_coding	7	c.702+728G>A
chrA1	3976666	CAAAAG	C	PASS	downstream_gene_variant	MODIFIER	SGCG	101084593	transcript	XM_023249893.1	protein_coding	-1	c.*1873_*1877delAAAAG
chrA1	3976666	CAAAAG	C	PASS	downstream_gene_variant	MODIFIER	SACS	101095068	transcript	XM_006927166.4	protein_coding	-1	c.*4528_*4532delCTTTT
chrA1	3976666	CAAAAG	C	PASS	downstream_gene_variant	MODIFIER	SGCG	101084593	transcript	XM_023249897.1	protein_coding	-1	c.*1797_*1801delAAAAG
chrA1	3976666	CAAAAG	C	PASS	downstream_gene_variant	MODIFIER	SGCG	101084593	transcript	XM_003980258.5	protein_coding	-1	c.*1873_*1877delAAAAG
chrA1	3976666	CAAAAG	C	PASS	intergenic_region	MODIFIER	SGCG-SACS	101084593-101095068	intergenic_region	101084593-101095068		-1	n.3976667_3976671delAAAAG
chrA1	3986061	G	A	PASS	missense_variant	MODERATE	SACS	101095068	transcript	XM_006927166.4	protein_coding	10	c.8876C>T	p.Ser2959Leu
chrA1	3994778	G	A	PASS	intron_variant	MODIFIER	SACS	101095068	transcript	XM_006927166.4	protein_coding	9	c.2180-2021C>T
chrA1	3997089	C	G	PASS	intron_variant	MODIFIER	SACS	101095068	transcript	XM_006927166.4	protein_coding	9	c.2180-4332G>C
chrA1	3998652	A	G	PASS	intron_variant	MODIFIER	SACS	101095068	transcript	XM_006927166.4	protein_coding	9	c.2179+4047T>C
chrA1	4000776	C	A	PASS	intron_variant	MODIFIER	SACS	101095068	transcript	XM_006927166.4	protein_coding	9	c.2179+1923G>T
chrA1	4004988	AGACT	A	PASS	intron_variant	MODIFIER	SACS	101095068	transcript	XM_006927166.4	protein_coding	7	c.605-71_605-68delAGTC
chrA1	4005189	A	G	PASS	intron_variant	MODIFIER	SACS	101095068	transcript	XM_006927166.4	protein_coding	7	c.605-268T>C
chrA1	4005839	A	T	PASS	intron_variant	MODIFIER	SACS	101095068	transcript	XM_006927166.4	protein_coding	7	c.605-918T>A
chrA1	4008290	G	A	PASS	intron_variant	MODIFIER	SACS	101095068	transcript	XM_006927166.4	protein_coding	6	c.458-599C>T
chrA1	4009329	C	T	PASS	intron_variant	MODIFIER	SACS	101095068	transcript	XM_006927166.4	protein_coding	6	c.458-1638G>A
chrA1	4009680	G	A	PASS	intron_variant	MODIFIER	SACS	101095068	transcript	XM_006927166.4	protein_coding	6	c.458-1989C>T
chrA1	4009845	G	A	PASS	intron_variant	MODIFIER	SACS	101095068	transcript	XM_006927166.4	protein_coding	6	c.458-2154C>T
chrA1	4010280	C	T	PASS	intron_variant	MODIFIER	SACS	101095068	transcript	XM_006927166.4	protein_coding	6	c.457+1917G>A
chrA1	4031254	G	A	PASS	intron_variant	MODIFIER	SACS	101095068	transcript	XM_006927166.4	protein_coding	2	c.21-8633C>T
chrA1	4032498	C	T	PASS	intron_variant	MODIFIER	SACS	101095068	transcript	XM_006927166.4	protein_coding	2	c.21-9877G>A
chrA1	4032620	T	C	PASS	intron_variant	MODIFIER	SACS	101095068	transcript	XM_006927166.4	protein_coding	2	c.21-9999A>G
chrA1	4036725	TATAA	T	PASS	intron_variant	MODIFIER	SACS	101095068	transcript	XM_006927166.4	protein_coding	2	c.21-14108_21-14105delTTAT
chrA1	4057762	AAATAAAAAT	A	PASS	intron_variant	MODIFIER	SACS	101095068	transcript	XM_006927166.4	protein_coding	1	c.-512-5661_-512-5653delATTTTTATT
chrA1	4076237	C	T	PASS	intergenic_region	MODIFIER	SACS-TNFRSF19	101095068-101095303	intergenic_region	101095068-101095303		-1	n.4076237C>T
chrA1	4082341	C	T	PASS	intergenic_region	MODIFIER	SACS-TNFRSF19	101095068-101095303	intergenic_region	101095068-101095303		-1	n.4082341C>T
chrA1	4082664	G	T	PASS	intergenic_region	MODIFIER	SACS-TNFRSF19	101095068-101095303	intergenic_region	101095068-101095303		-1	n.4082664G>T
chrA1	4083306	A	C	PASS	intergenic_region	MODIFIER	SACS-TNFRSF19	101095068-101095303	intergenic_region	101095068-101095303		-1	n.4083306A>C
chrA1	4088604	G	C	PASS	intergenic_region	MODIFIER	SACS-TNFRSF19	101095068-101095303	intergenic_region	101095068-101095303		-1	n.4088604G>C
chrA1	4089503	TTC	T	PASS	intergenic_region	MODIFIER	SACS-TNFRSF19	101095068-101095303	intergenic_region	101095068-101095303		-1	n.4089504_4089505delTC
chrA1	4090115	G	T	PASS	intergenic_region	MODIFIER	SACS-TNFRSF19	101095068-101095303	intergenic_region	101095068-101095303		-1	n.4090115G>T
chrA1	4090358	C	T	PASS	intergenic_region	MODIFIER	SACS-TNFRSF19	101095068-101095303	intergenic_region	101095068-101095303		-1	n.4090358C>T
chrA1	4093204	T	C	PASS	intergenic_region	MODIFIER	SACS-TNFRSF19	101095068-101095303	intergenic_region	101095068-101095303		-1	n.4093204T>C
chrA1	4108948	G	A	PASS	intergenic_region	MODIFIER	SACS-TNFRSF19	101095068-101095303	intergenic_region	101095068-101095303		-1	n.4108948G>A
chrA1	4111505	G	A	PASS	intergenic_region	MODIFIER	SACS-TNFRSF19	101095068-101095303	intergenic_region	101095068-101095303		-1	n.4111505G>A
chrA1	4132786	TTTTA	T	PASS	intergenic_region	MODIFIER	SACS-TNFRSF19	101095068-101095303	intergenic_region	101095068-101095303		-1	n.4132787_4132790delTTTA
chrA1	4138908	G	A	PASS	intergenic_region	MODIFIER	SACS-TNFRSF19	101095068-101095303	intergenic_region	101095068-101095303		-1	n.4138908G>A
chrA1	4175899	G	A	PASS	intergenic_region	MODIFIER	SACS-TNFRSF19	101095068-101095303	intergenic_region	101095068-101095303		-1	n.4175899G>A
chrA1	4208986	G	A	PASS	upstream_gene_variant	MODIFIER	TNFRSF19	101095303	transcript	XM_011280485.3	protein_coding	-1	c.-469G>A
chrA1	4208986	G	A	PASS	upstream_gene_variant	MODIFIER	TNFRSF19	101095303	transcript	XM_006927167.4	protein_coding	-1	c.-469G>A
chrA1	4208986	G	A	PASS	upstream_gene_variant	MODIFIER	TNFRSF19	101095303	transcript	XM_019819168.2	protein_coding	-1	c.-469G>A
chrA1	4208986	G	A	PASS	upstream_gene_variant	MODIFIER	TNFRSF19	101095303	transcript	XM_023249941.1	protein_coding	-1	c.-469G>A
chrA1	4208986	G	A	PASS	intron_variant	MODIFIER	TNFRSF19	101095303	transcript	XM_019819241.2	protein_coding	1	c.-25+9167G>A
chrA1	4208986	G	A	PASS	intron_variant	MODIFIER	TNFRSF19	101095303	transcript	XM_019819279.2	protein_coding	1	c.-25+9200G>A
chrA1	4208986	G	A	PASS	intron_variant	MODIFIER	TNFRSF19	101095303	transcript	XM_023249934.1	protein_coding	1	c.-25+318G>A
chrA1	4288410	G	A	PASS	intron_variant	MODIFIER	TNFRSF19	101095303	transcript	XM_011280485.3	protein_coding	9	c.1309-1383G>A
chrA1	4288410	G	A	PASS	intron_variant	MODIFIER	TNFRSF19	101095303	transcript	XM_019819241.2	protein_coding	9	c.1246-1383G>A
chrA1	4288410	G	A	PASS	intron_variant	MODIFIER	TNFRSF19	101095303	transcript	XM_019819279.2	protein_coding	9	c.1246-1383G>A
chrA1	4288410	G	A	PASS	intron_variant	MODIFIER	TNFRSF19	101095303	transcript	XM_023249934.1	protein_coding	9	c.1246-1383G>A
chrA1	4288410	G	A	PASS	intron_variant	MODIFIER	TNFRSF19	101095303	transcript	XM_006927167.4	protein_coding	9	c.1255-1383G>A
chrA1	4288410	G	A	PASS	intron_variant	MODIFIER	TNFRSF19	101095303	transcript	XM_019819168.2	protein_coding	10	c.*9+378G>A
chrA1	4288410	G	A	PASS	intron_variant	MODIFIER	TNFRSF19	101095303	transcript	XM_023249941.1	protein_coding	7	c.1018-1383G>A
chrA1	4288410	G	A	PASS	intron_variant	MODIFIER	TNFRSF19	101095303	transcript	XM_019819307.1	protein_coding	7	c.946-1383G>A
chrA1	4288410	G	A	PASS	intron_variant	MODIFIER	TNFRSF19	101095303	transcript	XM_023249943.1	protein_coding	5	c.1015-1383G>A
chrA1	4332347	T	G	PASS	downstream_gene_variant	MODIFIER	MIPEP	101084847	transcript	XM_003980259.5	protein_coding	-1	c.*1987A>C
chrA1	4332347	T	G	PASS	downstream_gene_variant	MODIFIER	MIPEP	101084847	transcript	XM_006927168.3	protein_coding	-1	c.*2046A>C
chrA1	4332347	T	G	PASS	intron_variant	MODIFIER	MIPEP	101084847	transcript	XM_023249909.1	protein_coding	18	c.2044+28879A>C
chrA1	4382371	G	T	PASS	intron_variant	MODIFIER	MIPEP	101084847	transcript	XM_003980259.5	protein_coding	16	c.1848+16166C>A
chrA1	4382371	G	T	PASS	intron_variant	MODIFIER	MIPEP	101084847	transcript	XM_023249909.1	protein_coding	16	c.1848+16166C>A
chrA1	4382371	G	T	PASS	intron_variant	MODIFIER	MIPEP	101084847	transcript	XM_006927168.3	protein_coding	16	c.1848+16166C>A
chrA1	4386445	TGAAGGAAG	T	PASS	intron_variant	MODIFIER	MIPEP	101084847	transcript	XM_003980259.5	protein_coding	16	c.1848+12084_1848+12091delCTTCCTTC
chrA1	4386445	TGAAGGAAG	T	PASS	intron_variant	MODIFIER	MIPEP	101084847	transcript	XM_023249909.1	protein_coding	16	c.1848+12084_1848+12091delCTTCCTTC
chrA1	4386445	TGAAGGAAG	T	PASS	intron_variant	MODIFIER	MIPEP	101084847	transcript	XM_006927168.3	protein_coding	16	c.1848+12084_1848+12091delCTTCCTTC
chrA1	4400296	G	A	PASS	intron_variant	MODIFIER	MIPEP	101084847	transcript	XM_003980259.5	protein_coding	15	c.1728+1416C>T
chrA1	4400296	G	A	PASS	intron_variant	MODIFIER	MIPEP	101084847	transcript	XM_023249909.1	protein_coding	15	c.1728+1416C>T
chrA1	4400296	G	A	PASS	intron_variant	MODIFIER	MIPEP	101084847	transcript	XM_006927168.3	protein_coding	15	c.1728+1416C>T
chrA1	4402035	C	T	PASS	intron_variant	MODIFIER	MIPEP	101084847	transcript	XM_003980259.5	protein_coding	14	c.1654-249G>A
chrA1	4402035	C	T	PASS	intron_variant	MODIFIER	MIPEP	101084847	transcript	XM_023249909.1	protein_coding	14	c.1654-249G>A
chrA1	4402035	C	T	PASS	intron_variant	MODIFIER	MIPEP	101084847	transcript	XM_006927168.3	protein_coding	14	c.1654-249G>A
chrA1	4404578	C	T	PASS	intron_variant	MODIFIER	MIPEP	101084847	transcript	XM_003980259.5	protein_coding	14	c.1654-2792G>A
chrA1	4404578	C	T	PASS	intron_variant	MODIFIER	MIPEP	101084847	transcript	XM_023249909.1	protein_coding	14	c.1654-2792G>A
chrA1	4404578	C	T	PASS	intron_variant	MODIFIER	MIPEP	101084847	transcript	XM_006927168.3	protein_coding	14	c.1654-2792G>A
chrA1	4409614	G	A	PASS	intron_variant	MODIFIER	MIPEP	101084847	transcript	XM_003980259.5	protein_coding	14	c.1654-7828C>T
chrA1	4409614	G	A	PASS	intron_variant	MODIFIER	MIPEP	101084847	transcript	XM_023249909.1	protein_coding	14	c.1654-7828C>T
chrA1	4409614	G	A	PASS	intron_variant	MODIFIER	MIPEP	101084847	transcript	XM_006927168.3	protein_coding	14	c.1654-7828C>T
chrA1	4410526	A	T	PASS	intron_variant	MODIFIER	MIPEP	101084847	transcript	XM_003980259.5	protein_coding	14	c.1654-8740T>A
chrA1	4410526	A	T	PASS	intron_variant	MODIFIER	MIPEP	101084847	transcript	XM_023249909.1	protein_coding	14	c.1654-8740T>A
chrA1	4410526	A	T	PASS	intron_variant	MODIFIER	MIPEP	101084847	transcript	XM_006927168.3	protein_coding	14	c.1654-8740T>A
chrA1	4429525	C	T	PASS	intron_variant	MODIFIER	MIPEP	101084847	transcript	XM_003980259.5	protein_coding	14	c.1653+300G>A
chrA1	4429525	C	T	PASS	intron_variant	MODIFIER	MIPEP	101084847	transcript	XM_023249909.1	protein_coding	14	c.1653+300G>A
chrA1	4429525	C	T	PASS	intron_variant	MODIFIER	MIPEP	101084847	transcript	XM_006927168.3	protein_coding	14	c.1653+300G>A
chrA1	4429805	G	A	PASS	intron_variant	MODIFIER	MIPEP	101084847	transcript	XM_003980259.5	protein_coding	14	c.1653+20C>T
chrA1	4429805	G	A	PASS	intron_variant	MODIFIER	MIPEP	101084847	transcript	XM_023249909.1	protein_coding	14	c.1653+20C>T
chrA1	4429805	G	A	PASS	intron_variant	MODIFIER	MIPEP	101084847	transcript	XM_006927168.3	protein_coding	14	c.1653+20C>T
chrA1	4442607	G	T	PASS	intron_variant	MODIFIER	MIPEP	101084847	transcript	XM_003980259.5	protein_coding	10	c.1107-6475C>A
chrA1	4442607	G	T	PASS	intron_variant	MODIFIER	MIPEP	101084847	transcript	XM_023249909.1	protein_coding	10	c.1107-6475C>A
chrA1	4442607	G	T	PASS	intron_variant	MODIFIER	MIPEP	101084847	transcript	XM_006927168.3	protein_coding	10	c.1107-6475C>A
chrA1	4443084	C	T	PASS	intron_variant	MODIFIER	MIPEP	101084847	transcript	XM_003980259.5	protein_coding	10	c.1107-6952G>A
chrA1	4443084	C	T	PASS	intron_variant	MODIFIER	MIPEP	101084847	transcript	XM_023249909.1	protein_coding	10	c.1107-6952G>A
chrA1	4443084	C	T	PASS	intron_variant	MODIFIER	MIPEP	101084847	transcript	XM_006927168.3	protein_coding	10	c.1107-6952G>A
chrA1	4444130	A	G	PASS	intron_variant	MODIFIER	MIPEP	101084847	transcript	XM_003980259.5	protein_coding	10	c.1107-7998T>C
chrA1	4444130	A	G	PASS	intron_variant	MODIFIER	MIPEP	101084847	transcript	XM_023249909.1	protein_coding	10	c.1107-7998T>C
chrA1	4444130	A	G	PASS	intron_variant	MODIFIER	MIPEP	101084847	transcript	XM_006927168.3	protein_coding	10	c.1107-7998T>C
chrA1	4445793	T	C	PASS	intron_variant	MODIFIER	MIPEP	101084847	transcript	XM_003980259.5	protein_coding	10	c.1107-9661A>G
chrA1	4445793	T	C	PASS	intron_variant	MODIFIER	MIPEP	101084847	transcript	XM_023249909.1	protein_coding	10	c.1107-9661A>G
chrA1	4445793	T	C	PASS	intron_variant	MODIFIER	MIPEP	101084847	transcript	XM_006927168.3	protein_coding	10	c.1107-9661A>G
chrA1	4447201	C	G	PASS	intron_variant	MODIFIER	MIPEP	101084847	transcript	XM_003980259.5	protein_coding	10	c.1107-11069G>C
chrA1	4447201	C	G	PASS	intron_variant	MODIFIER	MIPEP	101084847	transcript	XM_023249909.1	protein_coding	10	c.1107-11069G>C
chrA1	4447201	C	G	PASS	intron_variant	MODIFIER	MIPEP	101084847	transcript	XM_006927168.3	protein_coding	10	c.1107-11069G>C
chrA1	4449141	T	C	PASS	intron_variant	MODIFIER	MIPEP	101084847	transcript	XM_003980259.5	protein_coding	10	c.1106+12636A>G
chrA1	4449141	T	C	PASS	intron_variant	MODIFIER	MIPEP	101084847	transcript	XM_023249909.1	protein_coding	10	c.1106+12636A>G
chrA1	4449141	T	C	PASS	intron_variant	MODIFIER	MIPEP	101084847	transcript	XM_006927168.3	protein_coding	10	c.1106+12636A>G
chrA1	4449304	A	G	PASS	intron_variant	MODIFIER	MIPEP	101084847	transcript	XM_003980259.5	protein_coding	10	c.1106+12473T>C
chrA1	4449304	A	G	PASS	intron_variant	MODIFIER	MIPEP	101084847	transcript	XM_023249909.1	protein_coding	10	c.1106+12473T>C
chrA1	4449304	A	G	PASS	intron_variant	MODIFIER	MIPEP	101084847	transcript	XM_006927168.3	protein_coding	10	c.1106+12473T>C
chrA1	4450276	G	C	PASS	intron_variant	MODIFIER	MIPEP	101084847	transcript	XM_003980259.5	protein_coding	10	c.1106+11501C>G
chrA1	4450276	G	C	PASS	intron_variant	MODIFIER	MIPEP	101084847	transcript	XM_023249909.1	protein_coding	10	c.1106+11501C>G
chrA1	4450276	G	C	PASS	intron_variant	MODIFIER	MIPEP	101084847	transcript	XM_006927168.3	protein_coding	10	c.1106+11501C>G
chrA1	4450497	C	T	PASS	intron_variant	MODIFIER	MIPEP	101084847	transcript	XM_003980259.5	protein_coding	10	c.1106+11280G>A
chrA1	4450497	C	T	PASS	intron_variant	MODIFIER	MIPEP	101084847	transcript	XM_023249909.1	protein_coding	10	c.1106+11280G>A
chrA1	4450497	C	T	PASS	intron_variant	MODIFIER	MIPEP	101084847	transcript	XM_006927168.3	protein_coding	10	c.1106+11280G>A
chrA1	4451025	G	A	PASS	intron_variant	MODIFIER	MIPEP	101084847	transcript	XM_003980259.5	protein_coding	10	c.1106+10752C>T
chrA1	4451025	G	A	PASS	intron_variant	MODIFIER	MIPEP	101084847	transcript	XM_023249909.1	protein_coding	10	c.1106+10752C>T
chrA1	4451025	G	A	PASS	intron_variant	MODIFIER	MIPEP	101084847	transcript	XM_006927168.3	protein_coding	10	c.1106+10752C>T
chrA1	4451714	G	A	PASS	intron_variant	MODIFIER	MIPEP	101084847	transcript	XM_003980259.5	protein_coding	10	c.1106+10063C>T
chrA1	4451714	G	A	PASS	intron_variant	MODIFIER	MIPEP	101084847	transcript	XM_023249909.1	protein_coding	10	c.1106+10063C>T
chrA1	4451714	G	A	PASS	intron_variant	MODIFIER	MIPEP	101084847	transcript	XM_006927168.3	protein_coding	10	c.1106+10063C>T
chrA1	4452495	G	T	PASS	intron_variant	MODIFIER	MIPEP	101084847	transcript	XM_003980259.5	protein_coding	10	c.1106+9282C>A
chrA1	4452495	G	T	PASS	intron_variant	MODIFIER	MIPEP	101084847	transcript	XM_023249909.1	protein_coding	10	c.1106+9282C>A
chrA1	4452495	G	T	PASS	intron_variant	MODIFIER	MIPEP	101084847	transcript	XM_006927168.3	protein_coding	10	c.1106+9282C>A
chrA1	4453745	G	A	PASS	intron_variant	MODIFIER	MIPEP	101084847	transcript	XM_003980259.5	protein_coding	10	c.1106+8032C>T
chrA1	4453745	G	A	PASS	intron_variant	MODIFIER	MIPEP	101084847	transcript	XM_023249909.1	protein_coding	10	c.1106+8032C>T
chrA1	4453745	G	A	PASS	intron_variant	MODIFIER	MIPEP	101084847	transcript	XM_006927168.3	protein_coding	10	c.1106+8032C>T
chrA1	4454560	C	T	PASS	intron_variant	MODIFIER	MIPEP	101084847	transcript	XM_003980259.5	protein_coding	10	c.1106+7217G>A
chrA1	4454560	C	T	PASS	intron_variant	MODIFIER	MIPEP	101084847	transcript	XM_023249909.1	protein_coding	10	c.1106+7217G>A
chrA1	4454560	C	T	PASS	intron_variant	MODIFIER	MIPEP	101084847	transcript	XM_006927168.3	protein_coding	10	c.1106+7217G>A
chrA1	4456168	G	A	PASS	intron_variant	MODIFIER	MIPEP	101084847	transcript	XM_003980259.5	protein_coding	10	c.1106+5609C>T
chrA1	4456168	G	A	PASS	intron_variant	MODIFIER	MIPEP	101084847	transcript	XM_023249909.1	protein_coding	10	c.1106+5609C>T
chrA1	4456168	G	A	PASS	intron_variant	MODIFIER	MIPEP	101084847	transcript	XM_006927168.3	protein_coding	10	c.1106+5609C>T
chrA1	4462100	T	A	PASS	intron_variant	MODIFIER	MIPEP	101084847	transcript	XM_003980259.5	protein_coding	9	c.1054-271A>T
chrA1	4462100	T	A	PASS	intron_variant	MODIFIER	MIPEP	101084847	transcript	XM_023249909.1	protein_coding	9	c.1054-271A>T
chrA1	4462100	T	A	PASS	intron_variant	MODIFIER	MIPEP	101084847	transcript	XM_006927168.3	protein_coding	9	c.1054-271A>T
chrA1	4464989	A	G	PASS	intron_variant	MODIFIER	MIPEP	101084847	transcript	XM_003980259.5	protein_coding	9	c.1053+245T>C
chrA1	4464989	A	G	PASS	intron_variant	MODIFIER	MIPEP	101084847	transcript	XM_023249909.1	protein_coding	9	c.1053+245T>C
chrA1	4464989	A	G	PASS	intron_variant	MODIFIER	MIPEP	101084847	transcript	XM_006927168.3	protein_coding	9	c.1053+245T>C
chrA1	4470972	A	C	PASS	intron_variant	MODIFIER	MIPEP	101084847	transcript	XM_003980259.5	protein_coding	7	c.943+1171T>G
chrA1	4470972	A	C	PASS	intron_variant	MODIFIER	MIPEP	101084847	transcript	XM_023249909.1	protein_coding	7	c.943+1171T>G
chrA1	4470972	A	C	PASS	intron_variant	MODIFIER	MIPEP	101084847	transcript	XM_006927168.3	protein_coding	7	c.943+1171T>G
chrA1	4472929	T	G	PASS	intron_variant	MODIFIER	MIPEP	101084847	transcript	XM_003980259.5	protein_coding	6	c.786+431A>C
chrA1	4472929	T	G	PASS	intron_variant	MODIFIER	MIPEP	101084847	transcript	XM_023249909.1	protein_coding	6	c.786+431A>C
chrA1	4472929	T	G	PASS	intron_variant	MODIFIER	MIPEP	101084847	transcript	XM_006927168.3	protein_coding	6	c.786+431A>C
chrA1	4473833	G	A	PASS	intron_variant	MODIFIER	MIPEP	101084847	transcript	XM_003980259.5	protein_coding	5	c.604-291C>T
chrA1	4473833	G	A	PASS	intron_variant	MODIFIER	MIPEP	101084847	transcript	XM_023249909.1	protein_coding	5	c.604-291C>T
chrA1	4473833	G	A	PASS	intron_variant	MODIFIER	MIPEP	101084847	transcript	XM_006927168.3	protein_coding	5	c.604-291C>T
chrA1	4474422	G	A	PASS	intron_variant	MODIFIER	MIPEP	101084847	transcript	XM_003980259.5	protein_coding	5	c.604-880C>T
chrA1	4474422	G	A	PASS	intron_variant	MODIFIER	MIPEP	101084847	transcript	XM_023249909.1	protein_coding	5	c.604-880C>T
chrA1	4474422	G	A	PASS	intron_variant	MODIFIER	MIPEP	101084847	transcript	XM_006927168.3	protein_coding	5	c.604-880C>T
chrA1	4474589	T	C	PASS	intron_variant	MODIFIER	MIPEP	101084847	transcript	XM_003980259.5	protein_coding	5	c.604-1047A>G
chrA1	4474589	T	C	PASS	intron_variant	MODIFIER	MIPEP	101084847	transcript	XM_023249909.1	protein_coding	5	c.604-1047A>G
chrA1	4474589	T	C	PASS	intron_variant	MODIFIER	MIPEP	101084847	transcript	XM_006927168.3	protein_coding	5	c.604-1047A>G
chrA1	4519967	G	A	PASS	intron_variant	MODIFIER	SPATA13	101095787	transcript	XM_023249962.1	protein_coding	13	c.3797-307C>T
chrA1	4519967	G	A	PASS	intron_variant	MODIFIER	SPATA13	101095787	transcript	XM_019819853.2	protein_coding	9	c.1304-307C>T
chrA1	4519967	G	A	PASS	intron_variant	MODIFIER	SPATA13	101095787	transcript	XM_006927170.4	protein_coding	9	c.1550-307C>T
chrA1	4519967	G	A	PASS	intron_variant	MODIFIER	SPATA13	101095787	transcript	XM_019819820.2	protein_coding	9	c.1304-307C>T
chrA1	4519967	G	A	PASS	intron_variant	MODIFIER	SPATA13	101095787	transcript	XM_019819779.2	protein_coding	10	c.1511-307C>T
chrA1	4519967	G	A	PASS	intron_variant	MODIFIER	SPATA13	101095787	transcript	XM_019819646.2	protein_coding	11	c.2069-307C>T
chrA1	4519967	G	A	PASS	intron_variant	MODIFIER	SPATA13	101095787	transcript	XM_023249964.1	protein_coding	12	c.3587-307C>T
chrA1	4519967	G	A	PASS	intron_variant	MODIFIER	SPATA13	101095787	transcript	XM_023249966.1	protein_coding	12	c.3431-307C>T
chrA1	4522359	G	A	PASS	intron_variant	MODIFIER	SPATA13	101095787	transcript	XM_023249962.1	protein_coding	12	c.3722-434C>T
chrA1	4522359	G	A	PASS	intron_variant	MODIFIER	SPATA13	101095787	transcript	XM_019819853.2	protein_coding	8	c.1229-434C>T
chrA1	4522359	G	A	PASS	intron_variant	MODIFIER	SPATA13	101095787	transcript	XM_006927170.4	protein_coding	8	c.1475-434C>T
chrA1	4522359	G	A	PASS	intron_variant	MODIFIER	SPATA13	101095787	transcript	XM_019819820.2	protein_coding	8	c.1229-434C>T
chrA1	4522359	G	A	PASS	intron_variant	MODIFIER	SPATA13	101095787	transcript	XM_019819779.2	protein_coding	9	c.1436-434C>T
chrA1	4522359	G	A	PASS	intron_variant	MODIFIER	SPATA13	101095787	transcript	XM_019819646.2	protein_coding	10	c.1994-434C>T
chrA1	4522359	G	A	PASS	intron_variant	MODIFIER	SPATA13	101095787	transcript	XM_023249964.1	protein_coding	11	c.3512-434C>T
chrA1	4522359	G	A	PASS	intron_variant	MODIFIER	SPATA13	101095787	transcript	XM_023249966.1	protein_coding	11	c.3356-434C>T
chrA1	4522619	C	T	PASS	intron_variant	MODIFIER	SPATA13	101095787	transcript	XM_023249962.1	protein_coding	12	c.3722-694G>A
chrA1	4522619	C	T	PASS	intron_variant	MODIFIER	SPATA13	101095787	transcript	XM_019819853.2	protein_coding	8	c.1229-694G>A
chrA1	4522619	C	T	PASS	intron_variant	MODIFIER	SPATA13	101095787	transcript	XM_006927170.4	protein_coding	8	c.1475-694G>A
chrA1	4522619	C	T	PASS	intron_variant	MODIFIER	SPATA13	101095787	transcript	XM_019819820.2	protein_coding	8	c.1229-694G>A
chrA1	4522619	C	T	PASS	intron_variant	MODIFIER	SPATA13	101095787	transcript	XM_019819779.2	protein_coding	9	c.1436-694G>A
chrA1	4522619	C	T	PASS	intron_variant	MODIFIER	SPATA13	101095787	transcript	XM_019819646.2	protein_coding	10	c.1994-694G>A
chrA1	4522619	C	T	PASS	intron_variant	MODIFIER	SPATA13	101095787	transcript	XM_023249964.1	protein_coding	11	c.3512-694G>A
chrA1	4522619	C	T	PASS	intron_variant	MODIFIER	SPATA13	101095787	transcript	XM_023249966.1	protein_coding	11	c.3356-694G>A
chrA1	4523702	C	T	PASS	intron_variant	MODIFIER	SPATA13	101095787	transcript	XM_023249962.1	protein_coding	12	c.3721+688G>A
chrA1	4523702	C	T	PASS	intron_variant	MODIFIER	SPATA13	101095787	transcript	XM_019819853.2	protein_coding	8	c.1228+688G>A
chrA1	4523702	C	T	PASS	intron_variant	MODIFIER	SPATA13	101095787	transcript	XM_006927170.4	protein_coding	8	c.1474+688G>A
chrA1	4523702	C	T	PASS	intron_variant	MODIFIER	SPATA13	101095787	transcript	XM_019819820.2	protein_coding	8	c.1228+688G>A
chrA1	4523702	C	T	PASS	intron_variant	MODIFIER	SPATA13	101095787	transcript	XM_019819779.2	protein_coding	9	c.1435+688G>A
chrA1	4523702	C	T	PASS	intron_variant	MODIFIER	SPATA13	101095787	transcript	XM_019819646.2	protein_coding	10	c.1993+688G>A
chrA1	4523702	C	T	PASS	intron_variant	MODIFIER	SPATA13	101095787	transcript	XM_023249964.1	protein_coding	11	c.3511+688G>A
chrA1	4523702	C	T	PASS	intron_variant	MODIFIER	SPATA13	101095787	transcript	XM_023249966.1	protein_coding	11	c.3355+688G>A
chrA1	4527128	T	C	PASS	intron_variant	MODIFIER	SPATA13	101095787	transcript	XM_023249962.1	protein_coding	10	c.3219-498A>G
chrA1	4527128	T	C	PASS	intron_variant	MODIFIER	SPATA13	101095787	transcript	XM_019819853.2	protein_coding	6	c.726-498A>G
chrA1	4527128	T	C	PASS	intron_variant	MODIFIER	SPATA13	101095787	transcript	XM_006927170.4	protein_coding	6	c.972-498A>G
chrA1	4527128	T	C	PASS	intron_variant	MODIFIER	SPATA13	101095787	transcript	XM_019819820.2	protein_coding	6	c.726-498A>G
chrA1	4527128	T	C	PASS	intron_variant	MODIFIER	SPATA13	101095787	transcript	XM_019819779.2	protein_coding	7	c.933-498A>G
chrA1	4527128	T	C	PASS	intron_variant	MODIFIER	SPATA13	101095787	transcript	XM_019819646.2	protein_coding	8	c.1491-498A>G
chrA1	4527128	T	C	PASS	intron_variant	MODIFIER	SPATA13	101095787	transcript	XM_023249964.1	protein_coding	9	c.3009-498A>G
chrA1	4527128	T	C	PASS	intron_variant	MODIFIER	SPATA13	101095787	transcript	XM_023249966.1	protein_coding	9	c.2853-498A>G
chrA1	4538877	C	CG	PASS	upstream_gene_variant	MODIFIER	LOC109494942	109494942	transcript	XR_002150121.2	pseudogene	-1	n.-86_-85insG
chrA1	4538877	C	CG	PASS	upstream_gene_variant	MODIFIER	SPATA13	101095787	transcript	XM_019819853.2	protein_coding	-1	c.-3604_-3603insC
chrA1	4538877	C	CG	PASS	intron_variant	MODIFIER	SPATA13	101095787	transcript	XM_023249962.1	protein_coding	5	c.2303-2270_2303-2269insC
chrA1	4538877	C	CG	PASS	intron_variant	MODIFIER	SPATA13	101095787	transcript	XM_006927170.4	protein_coding	1	c.56-2270_56-2269insC
chrA1	4538877	C	CG	PASS	intron_variant	MODIFIER	SPATA13	101095787	transcript	XM_019819820.2	protein_coding	1	c.-191-2270_-191-2269insC
chrA1	4538877	C	CG	PASS	intron_variant	MODIFIER	SPATA13	101095787	transcript	XM_019819779.2	protein_coding	2	c.17-2270_17-2269insC
chrA1	4538877	C	CG	PASS	intron_variant	MODIFIER	SPATA13	101095787	transcript	XM_019819646.2	protein_coding	3	c.575-2270_575-2269insC
chrA1	4538877	C	CG	PASS	intron_variant	MODIFIER	SPATA13	101095787	transcript	XM_023249964.1	protein_coding	4	c.2093-2270_2093-2269insC
chrA1	4538877	C	CG	PASS	intron_variant	MODIFIER	SPATA13	101095787	transcript	XM_023249966.1	protein_coding	4	c.1937-2270_1937-2269insC
chrA1	4539913	A	G	PASS	upstream_gene_variant	MODIFIER	SPATA13	101095787	transcript	XM_019819853.2	protein_coding	-1	c.-4639T>C
chrA1	4539913	A	G	PASS	intron_variant	MODIFIER	SPATA13	101095787	transcript	XM_023249962.1	protein_coding	5	c.2303-3305T>C
chrA1	4539913	A	G	PASS	intron_variant	MODIFIER	SPATA13	101095787	transcript	XM_006927170.4	protein_coding	1	c.56-3305T>C
chrA1	4539913	A	G	PASS	intron_variant	MODIFIER	SPATA13	101095787	transcript	XM_019819820.2	protein_coding	1	c.-191-3305T>C
chrA1	4539913	A	G	PASS	intron_variant	MODIFIER	SPATA13	101095787	transcript	XM_019819779.2	protein_coding	2	c.17-3305T>C
chrA1	4539913	A	G	PASS	intron_variant	MODIFIER	SPATA13	101095787	transcript	XM_019819646.2	protein_coding	3	c.575-3305T>C
chrA1	4539913	A	G	PASS	intron_variant	MODIFIER	SPATA13	101095787	transcript	XM_023249964.1	protein_coding	4	c.2093-3305T>C
chrA1	4539913	A	G	PASS	intron_variant	MODIFIER	SPATA13	101095787	transcript	XM_023249966.1	protein_coding	4	c.1937-3305T>C
chrA1	4539913	A	G	PASS	non_coding_transcript_exon_variant	MODIFIER	LOC109494942	109494942	transcript	XR_002150121.2	pseudogene	2	n.613A>G
chrA1	4541571	C	T	PASS	upstream_gene_variant	MODIFIER	SPATA13	101095787	transcript	XM_019819853.2	protein_coding	-1	c.-6297G>A
chrA1	4541571	C	T	PASS	downstream_gene_variant	MODIFIER	LOC109494942	109494942	transcript	XR_002150121.2	pseudogene	-1	n.*586C>T
chrA1	4541571	C	T	PASS	intron_variant	MODIFIER	SPATA13	101095787	transcript	XM_023249962.1	protein_coding	5	c.2303-4963G>A
chrA1	4541571	C	T	PASS	intron_variant	MODIFIER	SPATA13	101095787	transcript	XM_006927170.4	protein_coding	1	c.56-4963G>A
chrA1	4541571	C	T	PASS	intron_variant	MODIFIER	SPATA13	101095787	transcript	XM_019819820.2	protein_coding	1	c.-191-4963G>A
chrA1	4541571	C	T	PASS	intron_variant	MODIFIER	SPATA13	101095787	transcript	XM_019819779.2	protein_coding	2	c.17-4963G>A
chrA1	4541571	C	T	PASS	intron_variant	MODIFIER	SPATA13	101095787	transcript	XM_019819646.2	protein_coding	3	c.575-4963G>A
chrA1	4541571	C	T	PASS	intron_variant	MODIFIER	SPATA13	101095787	transcript	XM_023249964.1	protein_coding	4	c.2093-4963G>A
chrA1	4541571	C	T	PASS	intron_variant	MODIFIER	SPATA13	101095787	transcript	XM_023249966.1	protein_coding	4	c.1937-4963G>A
chrA1	4543208	C	G	PASS	upstream_gene_variant	MODIFIER	SPATA13	101095787	transcript	XM_019819853.2	protein_coding	-1	c.-7934G>C
chrA1	4543208	C	G	PASS	downstream_gene_variant	MODIFIER	LOC109494942	109494942	transcript	XR_002150121.2	pseudogene	-1	n.*2223C>G
chrA1	4543208	C	G	PASS	intron_variant	MODIFIER	SPATA13	101095787	transcript	XM_023249962.1	protein_coding	5	c.2303-6600G>C
chrA1	4543208	C	G	PASS	intron_variant	MODIFIER	SPATA13	101095787	transcript	XM_006927170.4	protein_coding	1	c.55+6460G>C
chrA1	4543208	C	G	PASS	intron_variant	MODIFIER	SPATA13	101095787	transcript	XM_019819820.2	protein_coding	1	c.-191-6600G>C
chrA1	4543208	C	G	PASS	intron_variant	MODIFIER	SPATA13	101095787	transcript	XM_019819779.2	protein_coding	2	c.17-6600G>C
chrA1	4543208	C	G	PASS	intron_variant	MODIFIER	SPATA13	101095787	transcript	XM_019819646.2	protein_coding	3	c.575-6600G>C
chrA1	4543208	C	G	PASS	intron_variant	MODIFIER	SPATA13	101095787	transcript	XM_023249964.1	protein_coding	4	c.2093-6600G>C
chrA1	4543208	C	G	PASS	intron_variant	MODIFIER	SPATA13	101095787	transcript	XM_023249966.1	protein_coding	4	c.1937-6600G>C
chrA1	4546195	G	T	PASS	intron_variant	MODIFIER	SPATA13	101095787	transcript	XM_023249962.1	protein_coding	5	c.2303-9587C>A
chrA1	4546195	G	T	PASS	intron_variant	MODIFIER	SPATA13	101095787	transcript	XM_006927170.4	protein_coding	1	c.55+3473C>A
chrA1	4546195	G	T	PASS	intron_variant	MODIFIER	SPATA13	101095787	transcript	XM_019819820.2	protein_coding	1	c.-191-9587C>A
chrA1	4546195	G	T	PASS	intron_variant	MODIFIER	SPATA13	101095787	transcript	XM_019819779.2	protein_coding	2	c.17-9587C>A
chrA1	4546195	G	T	PASS	intron_variant	MODIFIER	SPATA13	101095787	transcript	XM_019819646.2	protein_coding	3	c.575-9587C>A
chrA1	4546195	G	T	PASS	intron_variant	MODIFIER	SPATA13	101095787	transcript	XM_023249964.1	protein_coding	4	c.2093-9587C>A
chrA1	4546195	G	T	PASS	intron_variant	MODIFIER	SPATA13	101095787	transcript	XM_023249966.1	protein_coding	4	c.1937-9587C>A
chrA1	4546206	T	A	PASS	intron_variant	MODIFIER	SPATA13	101095787	transcript	XM_023249962.1	protein_coding	5	c.2303-9598A>T
chrA1	4546206	T	A	PASS	intron_variant	MODIFIER	SPATA13	101095787	transcript	XM_006927170.4	protein_coding	1	c.55+3462A>T
chrA1	4546206	T	A	PASS	intron_variant	MODIFIER	SPATA13	101095787	transcript	XM_019819820.2	protein_coding	1	c.-191-9598A>T
chrA1	4546206	T	A	PASS	intron_variant	MODIFIER	SPATA13	101095787	transcript	XM_019819779.2	protein_coding	2	c.17-9598A>T
chrA1	4546206	T	A	PASS	intron_variant	MODIFIER	SPATA13	101095787	transcript	XM_019819646.2	protein_coding	3	c.575-9598A>T
chrA1	4546206	T	A	PASS	intron_variant	MODIFIER	SPATA13	101095787	transcript	XM_023249964.1	protein_coding	4	c.2093-9598A>T
chrA1	4546206	T	A	PASS	intron_variant	MODIFIER	SPATA13	101095787	transcript	XM_023249966.1	protein_coding	4	c.1937-9598A>T
chrA1	4546864	C	T	PASS	intron_variant	MODIFIER	SPATA13	101095787	transcript	XM_023249962.1	protein_coding	5	c.2303-10256G>A
chrA1	4546864	C	T	PASS	intron_variant	MODIFIER	SPATA13	101095787	transcript	XM_006927170.4	protein_coding	1	c.55+2804G>A
chrA1	4546864	C	T	PASS	intron_variant	MODIFIER	SPATA13	101095787	transcript	XM_019819820.2	protein_coding	1	c.-191-10256G>A
chrA1	4546864	C	T	PASS	intron_variant	MODIFIER	SPATA13	101095787	transcript	XM_019819779.2	protein_coding	2	c.17-10256G>A
chrA1	4546864	C	T	PASS	intron_variant	MODIFIER	SPATA13	101095787	transcript	XM_019819646.2	protein_coding	3	c.575-10256G>A
chrA1	4546864	C	T	PASS	intron_variant	MODIFIER	SPATA13	101095787	transcript	XM_023249964.1	protein_coding	4	c.2093-10256G>A
chrA1	4546864	C	T	PASS	intron_variant	MODIFIER	SPATA13	101095787	transcript	XM_023249966.1	protein_coding	4	c.1937-10256G>A
chrA1	4549231	A	G	PASS	intron_variant	MODIFIER	SPATA13	101095787	transcript	XM_023249962.1	protein_coding	5	c.2303-12623T>C
chrA1	4549231	A	G	PASS	intron_variant	MODIFIER	SPATA13	101095787	transcript	XM_006927170.4	protein_coding	1	c.55+437T>C
chrA1	4549231	A	G	PASS	intron_variant	MODIFIER	SPATA13	101095787	transcript	XM_019819820.2	protein_coding	1	c.-192+10888T>C
chrA1	4549231	A	G	PASS	intron_variant	MODIFIER	SPATA13	101095787	transcript	XM_019819779.2	protein_coding	2	c.17-12623T>C
chrA1	4549231	A	G	PASS	intron_variant	MODIFIER	SPATA13	101095787	transcript	XM_019819646.2	protein_coding	3	c.575-12623T>C
chrA1	4549231	A	G	PASS	intron_variant	MODIFIER	SPATA13	101095787	transcript	XM_023249964.1	protein_coding	4	c.2093-12623T>C
chrA1	4549231	A	G	PASS	intron_variant	MODIFIER	SPATA13	101095787	transcript	XM_023249966.1	protein_coding	4	c.1937-12623T>C
chrA1	4551864	C	T	PASS	upstream_gene_variant	MODIFIER	SPATA13	101095787	transcript	XM_006927170.4	protein_coding	-1	c.-2142G>A
chrA1	4551864	C	T	PASS	intron_variant	MODIFIER	SPATA13	101095787	transcript	XM_023249962.1	protein_coding	5	c.2303-15256G>A
chrA1	4551864	C	T	PASS	intron_variant	MODIFIER	SPATA13	101095787	transcript	XM_019819820.2	protein_coding	1	c.-192+8255G>A
chrA1	4551864	C	T	PASS	intron_variant	MODIFIER	SPATA13	101095787	transcript	XM_019819779.2	protein_coding	2	c.17-15256G>A
chrA1	4551864	C	T	PASS	intron_variant	MODIFIER	SPATA13	101095787	transcript	XM_019819646.2	protein_coding	3	c.575-15256G>A
chrA1	4551864	C	T	PASS	intron_variant	MODIFIER	SPATA13	101095787	transcript	XM_023249964.1	protein_coding	4	c.2093-15256G>A
chrA1	4551864	C	T	PASS	intron_variant	MODIFIER	SPATA13	101095787	transcript	XM_023249966.1	protein_coding	4	c.1937-15256G>A
chrA1	4554332	A	G	PASS	upstream_gene_variant	MODIFIER	SPATA13	101095787	transcript	XM_006927170.4	protein_coding	-1	c.-4610T>C
chrA1	4554332	A	G	PASS	intron_variant	MODIFIER	SPATA13	101095787	transcript	XM_023249962.1	protein_coding	5	c.2302+16913T>C
chrA1	4554332	A	G	PASS	intron_variant	MODIFIER	SPATA13	101095787	transcript	XM_019819820.2	protein_coding	1	c.-192+5787T>C
chrA1	4554332	A	G	PASS	intron_variant	MODIFIER	SPATA13	101095787	transcript	XM_019819779.2	protein_coding	2	c.16+16913T>C
chrA1	4554332	A	G	PASS	intron_variant	MODIFIER	SPATA13	101095787	transcript	XM_019819646.2	protein_coding	3	c.574+16913T>C
chrA1	4554332	A	G	PASS	intron_variant	MODIFIER	SPATA13	101095787	transcript	XM_023249964.1	protein_coding	4	c.2092+16913T>C
chrA1	4554332	A	G	PASS	intron_variant	MODIFIER	SPATA13	101095787	transcript	XM_023249966.1	protein_coding	4	c.1936+16913T>C
chrA1	4588160	G	A	PASS	intron_variant	MODIFIER	SPATA13	101095787	transcript	XM_023249962.1	protein_coding	3	c.1791+10238C>T
chrA1	4588160	G	A	PASS	intron_variant	MODIFIER	SPATA13	101095787	transcript	XM_023249964.1	protein_coding	2	c.1581+10238C>T
chrA1	4588160	G	A	PASS	intron_variant	MODIFIER	SPATA13	101095787	transcript	XM_023249966.1	protein_coding	3	c.1791+10238C>T
chrA1	4633239	C	T	PASS	intron_variant	MODIFIER	SPATA13	101095787	transcript	XM_023249962.1	protein_coding	2	c.49-33099G>A
chrA1	4633239	C	T	PASS	intron_variant	MODIFIER	SPATA13	101095787	transcript	XM_023249964.1	protein_coding	1	c.-163+32259G>A
chrA1	4633239	C	T	PASS	intron_variant	MODIFIER	SPATA13	101095787	transcript	XM_023249966.1	protein_coding	2	c.49-33099G>A
chrA1	4690895	C	T	PASS	intron_variant	MODIFIER	SPATA13	101095787	transcript	XM_023249962.1	protein_coding	2	c.49-90755G>A
chrA1	4690895	C	T	PASS	intron_variant	MODIFIER	LOC109494931	109494931	transcript	XR_002150101.2	pseudogene	4	n.795-3098C>T
chrA1	4690895	C	T	PASS	intron_variant	MODIFIER	SPATA13	101095787	transcript	XM_023249966.1	protein_coding	2	c.49-90755G>A
chrA1	4690895	C	T	PASS	intron_variant	MODIFIER	LOC109494931	109494931	transcript	XR_002150109.2	pseudogene	3	n.718-3098C>T
chrA1	4793367	G	A	PASS	intron_variant	MODIFIER	SPATA13	101095787	transcript	XM_023249962.1	protein_coding	2	c.48+26290C>T
chrA1	4793367	G	A	PASS	intron_variant	MODIFIER	SPATA13	101095787	transcript	XM_023249966.1	protein_coding	2	c.48+26290C>T
chrA1	4864288	C	A	PASS	intron_variant	MODIFIER	SPATA13	101095787	transcript	XM_023249962.1	protein_coding	1	c.12+317G>T
chrA1	4864288	C	A	PASS	intron_variant	MODIFIER	SPATA13	101095787	transcript	XM_023249966.1	protein_coding	1	c.12+317G>T
chrA1	5057148	G	T	PASS	intron_variant	MODIFIER	MTMR6	101085092	transcript	XM_006927171.4	protein_coding	6	c.727-112C>A
chrA1	5057148	G	T	PASS	intron_variant	MODIFIER	MTMR6	101085092	transcript	XR_002740371.1	pseudogene	6	n.870-112C>A
chrA1	5057148	G	T	PASS	intron_variant	MODIFIER	MTMR6	101085092	transcript	XM_019820543.1	protein_coding	6	c.727-112C>A
chrA1	5057148	G	T	PASS	intron_variant	MODIFIER	MTMR6	101085092	transcript	XM_003980260.5	protein_coding	6	c.726+543C>A
chrA1	5088612	G	A	PASS	intergenic_region	MODIFIER	MTMR6-NUP58	101085092-101085340	intergenic_region	101085092-101085340		-1	n.5088612G>A
chrA1	5275297	T	C	PASS	intron_variant	MODIFIER	LOC101085594	101085594	transcript	XM_023250034.1	protein_coding	2	c.221+16668T>C
chrA1	5275297	T	C	PASS	intron_variant	MODIFIER	LOC101085594	101085594	transcript	XM_019820987.2	protein_coding	2	c.101+16668T>C
chrA1	5275297	T	C	PASS	intron_variant	MODIFIER	LOC101085594	101085594	transcript	XM_006927173.4	protein_coding	2	c.101+16668T>C
chrA1	5275297	T	C	PASS	intron_variant	MODIFIER	LOC101085594	101085594	transcript	XM_023250050.1	protein_coding	2	c.221+16668T>C
chrA1	5275297	T	C	PASS	intron_variant	MODIFIER	LOC101085594	101085594	transcript	XM_023250035.1	protein_coding	2	c.221+16668T>C
chrA1	5275297	T	C	PASS	intron_variant	MODIFIER	LOC101085594	101085594	transcript	XM_023250041.1	protein_coding	2	c.221+16668T>C
chrA1	5275297	T	C	PASS	intron_variant	MODIFIER	LOC101085594	101085594	transcript	XM_019820599.2	protein_coding	2	c.185+16668T>C
chrA1	5275297	T	C	PASS	intron_variant	MODIFIER	LOC101085594	101085594	transcript	XM_019820927.2	protein_coding	3	c.101+16668T>C
chrA1	5275297	T	C	PASS	intron_variant	MODIFIER	LOC101085594	101085594	transcript	XM_019820968.2	protein_coding	2	c.101+16668T>C
chrA1	5464004	G	A	PASS	intron_variant	MODIFIER	LOC101085594	101085594	transcript	XM_023250034.1	protein_coding	24	c.2212-2857G>A
chrA1	5464004	G	A	PASS	intron_variant	MODIFIER	LOC101085594	101085594	transcript	XM_019820987.2	protein_coding	24	c.2092-2857G>A
chrA1	5464004	G	A	PASS	intron_variant	MODIFIER	LOC101085594	101085594	transcript	XM_006927173.4	protein_coding	24	c.2092-2857G>A
chrA1	5464004	G	A	PASS	intron_variant	MODIFIER	LOC101085594	101085594	transcript	XM_023250050.1	protein_coding	24	c.2212-2857G>A
chrA1	5464004	G	A	PASS	intron_variant	MODIFIER	LOC101085594	101085594	transcript	XM_023250035.1	protein_coding	24	c.2212-2857G>A
chrA1	5464004	G	A	PASS	intron_variant	MODIFIER	LOC101085594	101085594	transcript	XM_023250041.1	protein_coding	24	c.2212-2857G>A
chrA1	5464004	G	A	PASS	intron_variant	MODIFIER	LOC101085594	101085594	transcript	XM_019820599.2	protein_coding	24	c.2176-2857G>A
chrA1	5464004	G	A	PASS	intron_variant	MODIFIER	LOC101085594	101085594	transcript	XM_019820927.2	protein_coding	25	c.2092-2857G>A
chrA1	5464004	G	A	PASS	intron_variant	MODIFIER	LOC101085594	101085594	transcript	XM_019820968.2	protein_coding	24	c.2092-2857G>A
chrA1	5464326	G	A	PASS	intron_variant	MODIFIER	LOC101085594	101085594	transcript	XM_023250034.1	protein_coding	24	c.2212-2535G>A
chrA1	5464326	G	A	PASS	intron_variant	MODIFIER	LOC101085594	101085594	transcript	XM_019820987.2	protein_coding	24	c.2092-2535G>A
chrA1	5464326	G	A	PASS	intron_variant	MODIFIER	LOC101085594	101085594	transcript	XM_006927173.4	protein_coding	24	c.2092-2535G>A
chrA1	5464326	G	A	PASS	intron_variant	MODIFIER	LOC101085594	101085594	transcript	XM_023250050.1	protein_coding	24	c.2212-2535G>A
chrA1	5464326	G	A	PASS	intron_variant	MODIFIER	LOC101085594	101085594	transcript	XM_023250035.1	protein_coding	24	c.2212-2535G>A
chrA1	5464326	G	A	PASS	intron_variant	MODIFIER	LOC101085594	101085594	transcript	XM_023250041.1	protein_coding	24	c.2212-2535G>A
chrA1	5464326	G	A	PASS	intron_variant	MODIFIER	LOC101085594	101085594	transcript	XM_019820599.2	protein_coding	24	c.2176-2535G>A
chrA1	5464326	G	A	PASS	intron_variant	MODIFIER	LOC101085594	101085594	transcript	XM_019820927.2	protein_coding	25	c.2092-2535G>A
chrA1	5464326	G	A	PASS	intron_variant	MODIFIER	LOC101085594	101085594	transcript	XM_019820968.2	protein_coding	24	c.2092-2535G>A
chrA1	5468634	C	T	PASS	intron_variant	MODIFIER	LOC101085594	101085594	transcript	XM_023250034.1	protein_coding	25	c.2384+1601C>T
chrA1	5468634	C	T	PASS	intron_variant	MODIFIER	LOC101085594	101085594	transcript	XM_019820987.2	protein_coding	25	c.2264+1601C>T
chrA1	5468634	C	T	PASS	intron_variant	MODIFIER	LOC101085594	101085594	transcript	XM_006927173.4	protein_coding	25	c.2264+1601C>T
chrA1	5468634	C	T	PASS	intron_variant	MODIFIER	LOC101085594	101085594	transcript	XM_023250050.1	protein_coding	25	c.2384+1601C>T
chrA1	5468634	C	T	PASS	intron_variant	MODIFIER	LOC101085594	101085594	transcript	XM_023250035.1	protein_coding	25	c.2384+1601C>T
chrA1	5468634	C	T	PASS	intron_variant	MODIFIER	LOC101085594	101085594	transcript	XM_023250041.1	protein_coding	25	c.2384+1601C>T
chrA1	5468634	C	T	PASS	intron_variant	MODIFIER	LOC101085594	101085594	transcript	XM_019820599.2	protein_coding	25	c.2348+1601C>T
chrA1	5468634	C	T	PASS	intron_variant	MODIFIER	LOC101085594	101085594	transcript	XM_019820927.2	protein_coding	26	c.2264+1601C>T
chrA1	5468634	C	T	PASS	intron_variant	MODIFIER	LOC101085594	101085594	transcript	XM_019820968.2	protein_coding	25	c.2264+1601C>T
chrA1	5468668	A	G	PASS	intron_variant	MODIFIER	LOC101085594	101085594	transcript	XM_023250034.1	protein_coding	25	c.2384+1635A>G
[truncated: 237,917+ more rows]

## Sheet: private_variants_homozygous
Table S2. Private homozygous variants in the sequenced kitten affected with EDS. Private variants were obtained by filtering all variants that were present at least once in the 48 control genomes. Variants are listed multiple times, if they have predicted effects on more than one transcript. The ADAMTS2:c.698dupC variant is in line 4302 of this table and highlighted in yellow.
#CHROM	POS	REF	ALT	FILTER	EFFECT	IMPACT	GENE	GENEID	FEATURE	FEATUREID	BIOTYPE	RANK	HGVS_C	HGVS_P
chrA1	8344	C	A	PASS	intergenic_region	MODIFIER	CHR_START-LOC102899061	CHR_START-102899061	intergenic_region	CHR_START-102899061		-1	n.8344C>A
chrA1	26344	C	A	PASS	intergenic_region	MODIFIER	CHR_START-LOC102899061	CHR_START-102899061	intergenic_region	CHR_START-102899061		-1	n.26344C>A
chrA1	423219	A	T	PASS	intergenic_region	MODIFIER	ATP12A-RNF17	101091583-101091834	intergenic_region	101091583-101091834		-1	n.423219A>T
chrA1	1070425	T	TA	PASS	intron_variant	MODIFIER	ZMYM2	101082286	transcript	XM_019815621.2	protein_coding	1	c.-10-5874_-10-5873insA
chrA1	1070425	T	TA	PASS	intron_variant	MODIFIER	ZMYM2	101082286	transcript	XM_019815692.2	protein_coding	1	c.-10-5874_-10-5873insA
chrA1	1070425	T	TA	PASS	intron_variant	MODIFIER	ZMYM2	101082286	transcript	XM_019815643.1	protein_coding	1	c.-10-5874_-10-5873insA
chrA1	2097658	CTCCTTCCTTCCTTCCTTCCTTCTCCTTCCTTCCTTCTTTCCTTCCTCCTTCCTTCCTTCCTTCTT	C	PASS	intergenic_region	MODIFIER	LOC109494173-SAP18	109494173-101083563	intergenic_region	109494173-101083563		-1	n.2097659_2097723delTCCTTCCTTCCTTCCTTCCTTCTCCTTCCTTCCTTCTTTCCTTCCTCCTTCCTTCCTTCCTTCTT
chrA1	3336888	A	G	PASS	intergenic_region	MODIFIER	LOC109492527-LOC109492533	109492527-109492533	intergenic_region	109492527-109492533		-1	n.3336888A>G
chrA1	3345054	C	T	PASS	upstream_gene_variant	MODIFIER	LOC109492533	109492533	transcript	XR_002146436.2	pseudogene	-1	n.-4514C>T
chrA1	3345054	C	T	PASS	intergenic_region	MODIFIER	LOC109492527-LOC109492533	109492527-109492533	intergenic_region	109492527-109492533		-1	n.3345054C>T
chrA1	3352434	G	A	PASS	intron_variant	MODIFIER	LOC109492533	109492533	transcript	XR_002146436.2	pseudogene	1	n.149-1223G>A
chrA1	3354198	G	T	PASS	intron_variant	MODIFIER	LOC109492533	109492533	transcript	XR_002146436.2	pseudogene	2	n.246+444G>T
chrA1	3354451	G	A	PASS	intron_variant	MODIFIER	LOC109492533	109492533	transcript	XR_002146436.2	pseudogene	2	n.246+697G>A
chrA1	3711255	G	A	PASS	intergenic_region	MODIFIER	LOC109492534-LOC109497810	109492534-109497810	intergenic_region	109492534-109497810		-1	n.3711255G>A
chrA1	3747985	G	A	PASS	intergenic_region	MODIFIER	LOC109492534-LOC109497810	109492534-109497810	intergenic_region	109492534-109497810		-1	n.3747985G>A
chrA1	4462955	C	T	PASS	intron_variant	MODIFIER	MIPEP	101084847	transcript	XM_003980259.5	protein_coding	9	c.1054-1126G>A
chrA1	4462955	C	T	PASS	intron_variant	MODIFIER	MIPEP	101084847	transcript	XM_023249909.1	protein_coding	9	c.1054-1126G>A
chrA1	4462955	C	T	PASS	intron_variant	MODIFIER	MIPEP	101084847	transcript	XM_006927168.3	protein_coding	9	c.1054-1126G>A
chrA1	4463790	G	A	PASS	intron_variant	MODIFIER	MIPEP	101084847	transcript	XM_003980259.5	protein_coding	9	c.1053+1444C>T
chrA1	4463790	G	A	PASS	intron_variant	MODIFIER	MIPEP	101084847	transcript	XM_023249909.1	protein_coding	9	c.1053+1444C>T
chrA1	4463790	G	A	PASS	intron_variant	MODIFIER	MIPEP	101084847	transcript	XM_006927168.3	protein_coding	9	c.1053+1444C>T
chrA1	4465088	G	A	PASS	intron_variant	MODIFIER	MIPEP	101084847	transcript	XM_003980259.5	protein_coding	9	c.1053+146C>T
chrA1	4465088	G	A	PASS	intron_variant	MODIFIER	MIPEP	101084847	transcript	XM_023249909.1	protein_coding	9	c.1053+146C>T
chrA1	4465088	G	A	PASS	intron_variant	MODIFIER	MIPEP	101084847	transcript	XM_006927168.3	protein_coding	9	c.1053+146C>T
chrA1	5586980	C	T	PASS	intron_variant	MODIFIER	LOC101085594	101085594	transcript	XM_023250034.1	protein_coding	27	c.2680-8721C>T
chrA1	5586980	C	T	PASS	intron_variant	MODIFIER	LOC101085594	101085594	transcript	XM_019820987.2	protein_coding	27	c.2560-8721C>T
chrA1	5586980	C	T	PASS	intron_variant	MODIFIER	LOC101085594	101085594	transcript	XM_006927173.4	protein_coding	27	c.2560-8721C>T
chrA1	5586980	C	T	PASS	intron_variant	MODIFIER	LOC101085594	101085594	transcript	XM_023250050.1	protein_coding	27	c.2680-8721C>T
chrA1	5586980	C	T	PASS	intron_variant	MODIFIER	LOC101085594	101085594	transcript	XM_023250035.1	protein_coding	27	c.2680-8721C>T
chrA1	5586980	C	T	PASS	intron_variant	MODIFIER	LOC101085594	101085594	transcript	XM_023250041.1	protein_coding	27	c.2680-8721C>T
chrA1	5586980	C	T	PASS	intron_variant	MODIFIER	LOC101085594	101085594	transcript	XM_019820599.2	protein_coding	27	c.2644-8721C>T
chrA1	5586980	C	T	PASS	intron_variant	MODIFIER	LOC101085594	101085594	transcript	XM_019820927.2	protein_coding	28	c.2560-8721C>T
chrA1	5586980	C	T	PASS	intron_variant	MODIFIER	LOC101085594	101085594	transcript	XM_019820968.2	protein_coding	27	c.2560-8721C>T
chrA1	7397085	G	C	PASS	intergenic_region	MODIFIER	LOC111559488-LOC111557082	111559488-111557082	intergenic_region	111559488-111557082		-1	n.7397085G>C
chrA1	7397106	G	A	PASS	intergenic_region	MODIFIER	LOC111559488-LOC111557082	111559488-111557082	intergenic_region	111559488-111557082		-1	n.7397106G>A
chrA1	7397192	C	T	PASS	intergenic_region	MODIFIER	LOC111559488-LOC111557082	111559488-111557082	intergenic_region	111559488-111557082		-1	n.7397192C>T
chrA1	7398656	G	A	PASS	intergenic_region	MODIFIER	LOC111559488-LOC111557082	111559488-111557082	intergenic_region	111559488-111557082		-1	n.7398656G>A
chrA1	7398863	G	A	PASS	intergenic_region	MODIFIER	LOC111559488-LOC111557082	111559488-111557082	intergenic_region	111559488-111557082		-1	n.7398863G>A
chrA1	7402894	C	T	PASS	intergenic_region	MODIFIER	LOC111559488-LOC111557082	111559488-111557082	intergenic_region	111559488-111557082		-1	n.7402894C>T
chrA1	7403148	T	C	PASS	intergenic_region	MODIFIER	LOC111559488-LOC111557082	111559488-111557082	intergenic_region	111559488-111557082		-1	n.7403148T>C
chrA1	7404966	A	G	PASS	intergenic_region	MODIFIER	LOC111559488-LOC111557082	111559488-111557082	intergenic_region	111559488-111557082		-1	n.7404966A>G
chrA1	7407377	C	T	PASS	intergenic_region	MODIFIER	LOC111559488-LOC111557082	111559488-111557082	intergenic_region	111559488-111557082		-1	n.7407377C>T
chrA1	7411972	C	CA	PASS	intergenic_region	MODIFIER	LOC111559488-LOC111557082	111559488-111557082	intergenic_region	111559488-111557082		-1	n.7411972_7411973insA
chrA1	7413777	G	C	PASS	downstream_gene_variant	MODIFIER	LOC111557082	111557082	transcript	111557082	pseudogene	-1	n.*4462C>G
chrA1	7413777	G	C	PASS	intergenic_region	MODIFIER	LOC111559488-LOC111557082	111559488-111557082	intergenic_region	111559488-111557082		-1	n.7413777G>C
chrA1	7432205	T	G	PASS	upstream_gene_variant	MODIFIER	LOC101098274	101098274	transcript	101098274	pseudogene	-1	n.-4665T>G
chrA1	7432205	T	G	PASS	intergenic_region	MODIFIER	LOC111557082-LOC101098274	111557082-101098274	intergenic_region	111557082-101098274		-1	n.7432205T>G
chrA1	7463851	T	C	PASS	intergenic_region	MODIFIER	GSX1-PDX1	101098509-100240682	intergenic_region	101098509-100240682		-1	n.7463851T>C
chrA1	7475263	T	C	PASS	intergenic_region	MODIFIER	GSX1-PDX1	101098509-100240682	intergenic_region	101098509-100240682		-1	n.7475263T>C
chrA1	7972366	C	T	PASS	intron_variant	MODIFIER	FLT1	101088292	transcript	XM_023250349.1	protein_coding	13	c.1661-156G>A
chrA1	7972366	C	T	PASS	intron_variant	MODIFIER	FLT1	101088292	transcript	XM_023250353.1	protein_coding	12	c.1661-156G>A
chrA1	7972366	C	T	PASS	intron_variant	MODIFIER	FLT1	101088292	transcript	XM_023250359.1	protein_coding	12	c.1661-156G>A
chrA1	8191958	T	A	PASS	intergenic_region	MODIFIER	LOC111559501-POMP	111559501-101099518	intergenic_region	111559501-101099518		-1	n.8191958T>A
chrA1	8194317	C	T	PASS	intergenic_region	MODIFIER	LOC111559501-POMP	111559501-101099518	intergenic_region	111559501-101099518		-1	n.8194317C>T
chrA1	8194680	T	A	PASS	intergenic_region	MODIFIER	LOC111559501-POMP	111559501-101099518	intergenic_region	111559501-101099518		-1	n.8194680T>A
chrA1	8195182	G	T	PASS	intergenic_region	MODIFIER	LOC111559501-POMP	111559501-101099518	intergenic_region	111559501-101099518		-1	n.8195182G>T
chrA1	8195247	C	T	PASS	intergenic_region	MODIFIER	LOC111559501-POMP	111559501-101099518	intergenic_region	111559501-101099518		-1	n.8195247C>T
chrA1	8195356	TTTC	T	PASS	intergenic_region	MODIFIER	LOC111559501-POMP	111559501-101099518	intergenic_region	111559501-101099518		-1	n.8195357_8195359delTTC
chrA1	8195448	A	T	PASS	intergenic_region	MODIFIER	LOC111559501-POMP	111559501-101099518	intergenic_region	111559501-101099518		-1	n.8195448A>T
chrA1	8197745	C	T	PASS	intergenic_region	MODIFIER	LOC111559501-POMP	111559501-101099518	intergenic_region	111559501-101099518		-1	n.8197745C>T
chrA1	8202441	T	C	PASS	intergenic_region	MODIFIER	LOC111559501-POMP	111559501-101099518	intergenic_region	111559501-101099518		-1	n.8202441T>C
chrA1	8203358	G	C	PASS	intergenic_region	MODIFIER	LOC111559501-POMP	111559501-101099518	intergenic_region	111559501-101099518		-1	n.8203358G>C
chrA1	8203539	T	C	PASS	intergenic_region	MODIFIER	LOC111559501-POMP	111559501-101099518	intergenic_region	111559501-101099518		-1	n.8203539T>C
chrA1	8211111	T	C	PASS	intergenic_region	MODIFIER	LOC111559501-POMP	111559501-101099518	intergenic_region	111559501-101099518		-1	n.8211111T>C
chrA1	8212395	G	A	PASS	upstream_gene_variant	MODIFIER	POMP	101099518	transcript	XM_023250367.1	protein_coding	-1	c.-4074G>A
chrA1	8212395	G	A	PASS	intergenic_region	MODIFIER	LOC111559501-POMP	111559501-101099518	intergenic_region	111559501-101099518		-1	n.8212395G>A
chrA1	8214732	T	G	PASS	upstream_gene_variant	MODIFIER	POMP	101099518	transcript	XM_023250367.1	protein_coding	-1	c.-1737T>G
chrA1	8214732	T	G	PASS	intergenic_region	MODIFIER	LOC111559501-POMP	111559501-101099518	intergenic_region	111559501-101099518		-1	n.8214732T>G
chrA1	8215659	T	C	PASS	upstream_gene_variant	MODIFIER	POMP	101099518	transcript	XM_023250367.1	protein_coding	-1	c.-810T>C
chrA1	8215659	T	C	PASS	intergenic_region	MODIFIER	LOC111559501-POMP	111559501-101099518	intergenic_region	111559501-101099518		-1	n.8215659T>C
chrA1	8397543	C	T	PASS	intron_variant	MODIFIER	MTUS2	101088805	transcript	XM_023250373.1	protein_coding	2	c.-244+26825C>T
chrA1	8397543	C	T	PASS	intron_variant	MODIFIER	MTUS2	101088805	transcript	XM_023250374.1	protein_coding	2	c.-244+26825C>T
chrA1	8709106	G	A	PASS	intron_variant	MODIFIER	MTUS2	101088805	transcript	XM_023250373.1	protein_coding	5	c.2648-33061G>A
chrA1	8709106	G	A	PASS	intron_variant	MODIFIER	MTUS2	101088805	transcript	XM_023250374.1	protein_coding	5	c.2645-33061G>A
chrA1	8873202	TTATTATTA	T	PASS	intron_variant	MODIFIER	MTUS2	101088805	transcript	XM_023250373.1	protein_coding	9	c.3187+14317_3187+14324delTATTATTA
chrA1	8873202	TTATTATTA	T	PASS	intron_variant	MODIFIER	MTUS2	101088805	transcript	XM_023250374.1	protein_coding	9	c.3184+14317_3184+14324delTATTATTA
chrA1	8873202	TTATTATTA	T	PASS	intron_variant	MODIFIER	MTUS2	101088805	transcript	XM_003980274.5	protein_coding	2	c.121+14317_121+14324delTATTATTA
chrA1	8986476	T	C	PASS	downstream_gene_variant	MODIFIER	LOC109496642	109496642	transcript	XR_002152840.2	pseudogene	-1	n.*789T>C
chrA1	8986476	T	C	PASS	intron_variant	MODIFIER	SLC7A1	101089066	transcript	XM_003980275.5	protein_coding	1	c.-115+6165A>G
chrA1	8986476	T	C	PASS	intron_variant	MODIFIER	SLC7A1	101089066	transcript	XM_023250398.1	protein_coding	1	c.-115+14772A>G
chrA1	8998783	G	A	PASS	intron_variant	MODIFIER	SLC7A1	101089066	transcript	XM_023250398.1	protein_coding	1	c.-115+2465C>T
chrA1	8998908	G	C	PASS	intron_variant	MODIFIER	SLC7A1	101089066	transcript	XM_023250398.1	protein_coding	1	c.-115+2340C>G
chrA1	9009754	CTCT	C	PASS	downstream_gene_variant	MODIFIER	LOC101100023	101100023	transcript	101100023	pseudogene	-1	n.*230_*232delTCT
chrA1	9009754	CTCT	C	PASS	intergenic_region	MODIFIER	LOC101100023-LOC109496619	101100023-109496619	intergenic_region	101100023-109496619		-1	n.9009755_9009757delTCT
chrA1	9014866	A	C	PASS	intergenic_region	MODIFIER	LOC101100023-LOC109496619	101100023-109496619	intergenic_region	101100023-109496619		-1	n.9014866A>C
chrA1	9074414	T	C	PASS	intergenic_region	MODIFIER	LOC111559507-LOC109496768	111559507-109496768	intergenic_region	111559507-109496768		-1	n.9074414T>C
chrA1	9089554	G	A	PASS	upstream_gene_variant	MODIFIER	LOC109496768	109496768	transcript	XR_002740506.1	pseudogene	-1	n.-1020C>T
chrA1	9089554	G	A	PASS	downstream_gene_variant	MODIFIER	LOC109496710	109496710	transcript	XR_002152949.2	pseudogene	-1	n.*4105C>T
chrA1	9089554	G	A	PASS	intergenic_region	MODIFIER	LOC109496768-LOC109496710	109496768-109496710	intergenic_region	109496768-109496710		-1	n.9089554G>A
chrA1	9213553	C	T	PASS	intergenic_region	MODIFIER	UBL3-LOC109496855	101089317-109496855	intergenic_region	101089317-109496855		-1	n.9213553C>T
chrA1	9306653	G	A	PASS	intergenic_region	MODIFIER	LOC109496855-LOC111559546	109496855-111559546	intergenic_region	109496855-111559546		-1	n.9306653G>A
chrA1	9636554	C	T	PASS	intron_variant	MODIFIER	LOC111559516	111559516	transcript	XR_002740522.1	pseudogene	1	n.2912+1223G>A
chrA1	9732520	A	G	PASS	intergenic_region	MODIFIER	LOC109497259-HMGB1	109497259-101089823	intergenic_region	109497259-101089823		-1	n.9732520A>G
chrA1	9774209	G	C	PASS	downstream_gene_variant	MODIFIER	LOC109497264	109497264	transcript	XR_002740535.1	pseudogene	-1	n.*2072C>G
chrA1	9774209	G	C	PASS	intron_variant	MODIFIER	LOC109497264	109497264	transcript	XR_002153349.2	pseudogene	3	n.565+5136C>G
chrA1	9775113	G	A	PASS	downstream_gene_variant	MODIFIER	LOC109497264	109497264	transcript	XR_002740535.1	pseudogene	-1	n.*1168C>T
chrA1	9775113	G	A	PASS	intron_variant	MODIFIER	LOC109497264	109497264	transcript	XR_002153349.2	pseudogene	3	n.565+4232C>T
chrA1	9776398	C	T	PASS	intron_variant	MODIFIER	LOC109497264	109497264	transcript	XR_002153349.2	pseudogene	3	n.565+2947G>A
chrA1	9776398	C	T	PASS	non_coding_transcript_exon_variant	MODIFIER	LOC109497264	109497264	transcript	XR_002740535.1	pseudogene	3	n.3512G>A
chrA1	9780469	C	T	PASS	intron_variant	MODIFIER	LOC109497264	109497264	transcript	XR_002740535.1	pseudogene	2	n.391-950G>A
chrA1	9780469	C	T	PASS	intron_variant	MODIFIER	LOC109497264	109497264	transcript	XR_002153349.2	pseudogene	2	n.391-950G>A
chrA1	9781129	G	T	PASS	intron_variant	MODIFIER	LOC109497264	109497264	transcript	XR_002740535.1	pseudogene	2	n.391-1610C>A
chrA1	9781129	G	T	PASS	intron_variant	MODIFIER	LOC109497264	109497264	transcript	XR_002153349.2	pseudogene	2	n.391-1610C>A
chrA1	9781934	T	C	PASS	intron_variant	MODIFIER	LOC109497264	109497264	transcript	XR_002740535.1	pseudogene	2	n.391-2415A>G
chrA1	9781934	T	C	PASS	intron_variant	MODIFIER	LOC109497264	109497264	transcript	XR_002153349.2	pseudogene	2	n.391-2415A>G
chrA1	9782901	T	G	PASS	intron_variant	MODIFIER	LOC109497264	109497264	transcript	XR_002740535.1	pseudogene	2	n.391-3382A>C
chrA1	9782901	T	G	PASS	intron_variant	MODIFIER	LOC109497264	109497264	transcript	XR_002153349.2	pseudogene	2	n.391-3382A>C
chrA1	9786865	C	T	PASS	intron_variant	MODIFIER	LOC109497264	109497264	transcript	XR_002740535.1	pseudogene	2	n.390+428G>A
chrA1	9786865	C	T	PASS	intron_variant	MODIFIER	LOC109497264	109497264	transcript	XR_002153349.2	pseudogene	2	n.390+428G>A
chrA1	9791518	G	A	PASS	intron_variant	MODIFIER	LOC109497264	109497264	transcript	XR_002740535.1	pseudogene	1	n.303-4138C>T
chrA1	9791518	G	A	PASS	intron_variant	MODIFIER	LOC109497264	109497264	transcript	XR_002153349.2	pseudogene	1	n.303-4138C>T
chrA1	9791596	A	C	PASS	intron_variant	MODIFIER	LOC109497264	109497264	transcript	XR_002740535.1	pseudogene	1	n.303-4216T>G
chrA1	9791596	A	C	PASS	intron_variant	MODIFIER	LOC109497264	109497264	transcript	XR_002153349.2	pseudogene	1	n.303-4216T>G
chrA1	9792038	C	T	PASS	intron_variant	MODIFIER	LOC109497264	109497264	transcript	XR_002740535.1	pseudogene	1	n.303-4658G>A
chrA1	9792038	C	T	PASS	intron_variant	MODIFIER	LOC109497264	109497264	transcript	XR_002153349.2	pseudogene	1	n.303-4658G>A
chrA1	9792683	C	T	PASS	intron_variant	MODIFIER	LOC109497264	109497264	transcript	XR_002740535.1	pseudogene	1	n.303-5303G>A
chrA1	9792683	C	T	PASS	intron_variant	MODIFIER	LOC109497264	109497264	transcript	XR_002153349.2	pseudogene	1	n.303-5303G>A
chrA1	9792718	G	A	PASS	intron_variant	MODIFIER	LOC109497264	109497264	transcript	XR_002740535.1	pseudogene	1	n.303-5338C>T
chrA1	9792718	G	A	PASS	intron_variant	MODIFIER	LOC109497264	109497264	transcript	XR_002153349.2	pseudogene	1	n.303-5338C>T
chrA1	9792780	G	A	PASS	intron_variant	MODIFIER	LOC109497264	109497264	transcript	XR_002740535.1	pseudogene	1	n.303-5400C>T
chrA1	9792780	G	A	PASS	intron_variant	MODIFIER	LOC109497264	109497264	transcript	XR_002153349.2	pseudogene	1	n.303-5400C>T
chrA1	9806840	GCTCT	G	PASS	intron_variant	MODIFIER	LOC109497264	109497264	transcript	XR_002740535.1	pseudogene	1	n.303-19464_303-19461delAGAG
chrA1	9806840	GCTCT	G	PASS	intron_variant	MODIFIER	LOC109497264	109497264	transcript	XR_002153349.2	pseudogene	1	n.303-19464_303-19461delAGAG
chrA1	9807730	C	T	PASS	intron_variant	MODIFIER	LOC109497264	109497264	transcript	XR_002740535.1	pseudogene	1	n.303-20350G>A
chrA1	9807730	C	T	PASS	intron_variant	MODIFIER	LOC109497264	109497264	transcript	XR_002153349.2	pseudogene	1	n.303-20350G>A
chrA1	9811063	T	G	PASS	intron_variant	MODIFIER	LOC109497264	109497264	transcript	XR_002740535.1	pseudogene	1	n.303-23683A>C
chrA1	9811063	T	G	PASS	intron_variant	MODIFIER	LOC109497264	109497264	transcript	XR_002153349.2	pseudogene	1	n.303-23683A>C
chrA1	9812008	GGTGGC	G	PASS	intron_variant	MODIFIER	LOC109497264	109497264	transcript	XR_002740535.1	pseudogene	1	n.303-24633_303-24629delGCCAC
chrA1	9812008	GGTGGC	G	PASS	intron_variant	MODIFIER	LOC109497264	109497264	transcript	XR_002153349.2	pseudogene	1	n.303-24633_303-24629delGCCAC
chrA1	9812638	C	G	PASS	intron_variant	MODIFIER	LOC109497264	109497264	transcript	XR_002740535.1	pseudogene	1	n.303-25258G>C
chrA1	9812638	C	G	PASS	intron_variant	MODIFIER	LOC109497264	109497264	transcript	XR_002153349.2	pseudogene	1	n.303-25258G>C
chrA1	9813915	A	T	PASS	intron_variant	MODIFIER	LOC109497264	109497264	transcript	XR_002740535.1	pseudogene	1	n.303-26535T>A
chrA1	9813915	A	T	PASS	intron_variant	MODIFIER	LOC109497264	109497264	transcript	XR_002153349.2	pseudogene	1	n.303-26535T>A
chrA1	9814240	T	C	PASS	intron_variant	MODIFIER	LOC109497264	109497264	transcript	XR_002740535.1	pseudogene	1	n.303-26860A>G
chrA1	9814240	T	C	PASS	intron_variant	MODIFIER	LOC109497264	109497264	transcript	XR_002153349.2	pseudogene	1	n.303-26860A>G
chrA1	9816662	T	C	PASS	intron_variant	MODIFIER	LOC109497264	109497264	transcript	XR_002740535.1	pseudogene	1	n.303-29282A>G
chrA1	9816662	T	C	PASS	intron_variant	MODIFIER	LOC109497264	109497264	transcript	XR_002153349.2	pseudogene	1	n.303-29282A>G
chrA1	9816819	ATAAG	A	PASS	intron_variant	MODIFIER	LOC109497264	109497264	transcript	XR_002740535.1	pseudogene	1	n.303-29443_303-29440delCTTA
chrA1	9816819	ATAAG	A	PASS	intron_variant	MODIFIER	LOC109497264	109497264	transcript	XR_002153349.2	pseudogene	1	n.303-29443_303-29440delCTTA
chrA1	9818103	G	A	PASS	intron_variant	MODIFIER	LOC109497264	109497264	transcript	XR_002740535.1	pseudogene	1	n.303-30723C>T
chrA1	9818103	G	A	PASS	intron_variant	MODIFIER	LOC109497264	109497264	transcript	XR_002153349.2	pseudogene	1	n.303-30723C>T
chrA1	9818125	A	G	PASS	intron_variant	MODIFIER	LOC109497264	109497264	transcript	XR_002740535.1	pseudogene	1	n.303-30745T>C
chrA1	9818125	A	G	PASS	intron_variant	MODIFIER	LOC109497264	109497264	transcript	XR_002153349.2	pseudogene	1	n.303-30745T>C
chrA1	9818144	C	A	PASS	intron_variant	MODIFIER	LOC109497264	109497264	transcript	XR_002740535.1	pseudogene	1	n.303-30764G>T
chrA1	9818144	C	A	PASS	intron_variant	MODIFIER	LOC109497264	109497264	transcript	XR_002153349.2	pseudogene	1	n.303-30764G>T
chrA1	9818652	AGAC	A	PASS	intron_variant	MODIFIER	LOC109497264	109497264	transcript	XR_002740535.1	pseudogene	1	n.303-31275_303-31273delGTC
chrA1	9818652	AGAC	A	PASS	intron_variant	MODIFIER	LOC109497264	109497264	transcript	XR_002153349.2	pseudogene	1	n.303-31275_303-31273delGTC
chrA1	9852766	A	G	PASS	intron_variant	MODIFIER	LOC109497264	109497264	transcript	XR_002740535.1	pseudogene	1	n.302+18031T>C
chrA1	9852766	A	G	PASS	intron_variant	MODIFIER	LOC109497264	109497264	transcript	XR_002153349.2	pseudogene	1	n.302+18031T>C
chrA1	10069465	C	A	PASS	intergenic_region	MODIFIER	LOC109492552-LOC109497270	109492552-109497270	intergenic_region	109492552-109497270		-1	n.10069465C>A
chrA1	10069611	C	CATAT	PASS	intergenic_region	MODIFIER	LOC109492552-LOC109497270	109492552-109497270	intergenic_region	109492552-109497270		-1	n.10069611_10069612insATAT
chrA1	10069889	G	A	PASS	intergenic_region	MODIFIER	LOC109492552-LOC109497270	109492552-109497270	intergenic_region	109492552-109497270		-1	n.10069889G>A
chrA1	10083684	T	C	PASS	intron_variant	MODIFIER	LOC109497270	109497270	transcript	XR_002153371.2	pseudogene	1	n.484+549T>C
chrA1	10123417	G	A	PASS	intron_variant	MODIFIER	MEDAG	101100273	transcript	XM_023250494.1	protein_coding	1	c.288-4845G>A
chrA1	10123417	G	A	PASS	non_coding_transcript_exon_variant	MODIFIER	LOC111559528	111559528	transcript	XR_002740563.1	pseudogene	2	n.2154G>A
chrA1	10138982	C	T	PASS	upstream_gene_variant	MODIFIER	TEX26	101100532	transcript	XM_023250499.1	protein_coding	-1	c.-3232C>T
chrA1	10138982	C	T	PASS	downstream_gene_variant	MODIFIER	MEDAG	101100273	transcript	XM_023250494.1	protein_coding	-1	c.*4992C>T
chrA1	10138982	C	T	PASS	downstream_gene_variant	MODIFIER	LOC109497286	109497286	transcript	XR_002153402.2	pseudogene	-1	n.*1442G>A
chrA1	10138982	C	T	PASS	intergenic_region	MODIFIER	MEDAG-LOC109497286	101100273-109497286	intergenic_region	101100273-109497286		-1	n.10138982C>T
chrA1	10156625	G	A	PASS	intron_variant	MODIFIER	TEX26	101100532	transcript	XM_023250499.1	protein_coding	3	c.393+3749G>A
chrA1	10166376	A	G	PASS	intron_variant	MODIFIER	TEX26	101100532	transcript	XM_023250499.1	protein_coding	4	c.565+24A>G
chrA1	10194396	C	G	PASS	upstream_gene_variant	MODIFIER	LOC111559529	111559529	transcript	XR_002740565.1	pseudogene	-1	n.-1774G>C
chrA1	10194396	C	G	PASS	intergenic_region	MODIFIER	LOC111559529-LOC111559531	111559529-111559531	intergenic_region	111559529-111559531		-1	n.10194396C>G
chrA1	10197439	T	C	PASS	upstream_gene_variant	MODIFIER	LOC111559529	111559529	transcript	XR_002740565.1	pseudogene	-1	n.-4817A>G
chrA1	10197439	T	C	PASS	intergenic_region	MODIFIER	LOC111559529-LOC111559531	111559529-111559531	intergenic_region	111559529-111559531		-1	n.10197439T>C
chrA1	10539838	G	A	PASS	intergenic_region	MODIFIER	B3GLCT-LOC105260585	101081856-105260585	intergenic_region	101081856-105260585		-1	n.10539838G>A
chrA1	10642859	G	A	PASS	intergenic_region	MODIFIER	LOC105260585-LOC109497305	105260585-109497305	intergenic_region	105260585-109497305		-1	n.10642859G>A
chrA1	11131545	A	G	PASS	downstream_gene_variant	MODIFIER	LOC102901028	102901028	transcript	XR_439415.3	pseudogene	-1	n.*3666T>C
chrA1	11131545	A	G	PASS	intron_variant	MODIFIER	FRY	101101436	transcript	XM_011286958.3	protein_coding	1	c.-253-45342A>G
chrA1	11132464	A	G	PASS	downstream_gene_variant	MODIFIER	LOC102901028	102901028	transcript	XR_439415.3	pseudogene	-1	n.*2747T>C
chrA1	11132464	A	G	PASS	intron_variant	MODIFIER	FRY	101101436	transcript	XM_011286958.3	protein_coding	1	c.-253-44423A>G
chrA1	11135034	T	C	PASS	downstream_gene_variant	MODIFIER	LOC102901028	102901028	transcript	XR_439415.3	pseudogene	-1	n.*177A>G
chrA1	11135034	T	C	PASS	intron_variant	MODIFIER	FRY	101101436	transcript	XM_011286958.3	protein_coding	1	c.-253-41853T>C
chrA1	11136166	G	A	PASS	intron_variant	MODIFIER	FRY	101101436	transcript	XM_011286958.3	protein_coding	1	c.-253-40721G>A
chrA1	11136166	G	A	PASS	non_coding_transcript_exon_variant	MODIFIER	LOC102901028	102901028	transcript	XR_439415.3	pseudogene	1	n.1119C>T
chrA1	11151441	A	C	PASS	intron_variant	MODIFIER	FRY	101101436	transcript	XM_011286958.3	protein_coding	1	c.-253-25446A>C
chrA1	11170526	C	T	PASS	intron_variant	MODIFIER	FRY	101101436	transcript	XM_011286958.3	protein_coding	1	c.-253-6361C>T
chrA1	11187576	G	C	PASS	intron_variant	MODIFIER	FRY	101101436	transcript	XM_023250547.1	protein_coding	1	c.205+10517G>C
chrA1	11187576	G	C	PASS	intron_variant	MODIFIER	FRY	101101436	transcript	XM_011286958.3	protein_coding	2	c.-81+10517G>C
chrA1	11187576	G	C	PASS	intron_variant	MODIFIER	FRY	101101436	transcript	XM_019825096.1	protein_coding	1	c.205+10517G>C
chrA1	11187576	G	C	PASS	intron_variant	MODIFIER	FRY	101101436	transcript	XM_019825104.1	protein_coding	1	c.205+10517G>C
chrA1	11187576	G	C	PASS	intron_variant	MODIFIER	FRY	101101436	transcript	XM_019825114.2	protein_coding	1	c.205+10517G>C
chrA1	11200987	A	G	PASS	intron_variant	MODIFIER	FRY	101101436	transcript	XM_023250547.1	protein_coding	1	c.205+23928A>G
chrA1	11200987	A	G	PASS	intron_variant	MODIFIER	FRY	101101436	transcript	XM_011286958.3	protein_coding	2	c.-81+23928A>G
chrA1	11200987	A	G	PASS	intron_variant	MODIFIER	FRY	101101436	transcript	XM_019825096.1	protein_coding	1	c.205+23928A>G
chrA1	11200987	A	G	PASS	intron_variant	MODIFIER	FRY	101101436	transcript	XM_019825104.1	protein_coding	1	c.205+23928A>G
chrA1	11200987	A	G	PASS	intron_variant	MODIFIER	FRY	101101436	transcript	XM_019825114.2	protein_coding	1	c.205+23928A>G
chrA1	11249469	C	T	PASS	downstream_gene_variant	MODIFIER	LOC109497331	109497331	transcript	XR_002153450.2	pseudogene	-1	n.*3081G>A
chrA1	11249469	C	T	PASS	intron_variant	MODIFIER	FRY	101101436	transcript	XM_023250547.1	protein_coding	1	c.206-56746C>T
chrA1	11249469	C	T	PASS	intron_variant	MODIFIER	FRY	101101436	transcript	XM_011286958.3	protein_coding	2	c.-80-56746C>T
chrA1	11249469	C	T	PASS	intron_variant	MODIFIER	FRY	101101436	transcript	XM_019825096.1	protein_coding	1	c.206-56746C>T
chrA1	11249469	C	T	PASS	intron_variant	MODIFIER	FRY	101101436	transcript	XM_019825104.1	protein_coding	1	c.206-56746C>T
chrA1	11249469	C	T	PASS	intron_variant	MODIFIER	FRY	101101436	transcript	XM_019825114.2	protein_coding	1	c.206-56746C>T
chrA1	11255873	A	G	PASS	upstream_gene_variant	MODIFIER	FRY	101101436	transcript	XM_019825116.2	protein_coding	-1	c.-3929A>G
chrA1	11255873	A	G	PASS	upstream_gene_variant	MODIFIER	FRY	101101436	transcript	XM_019825125.2	protein_coding	-1	c.-3929A>G
chrA1	11255873	A	G	PASS	intron_variant	MODIFIER	FRY	101101436	transcript	XM_023250547.1	protein_coding	1	c.206-50342A>G
chrA1	11255873	A	G	PASS	intron_variant	MODIFIER	LOC109497331	109497331	transcript	XR_002153450.2	pseudogene	1	n.108-3075T>C
chrA1	11255873	A	G	PASS	intron_variant	MODIFIER	FRY	101101436	transcript	XM_011286958.3	protein_coding	2	c.-80-50342A>G
chrA1	11255873	A	G	PASS	intron_variant	MODIFIER	FRY	101101436	transcript	XM_019825096.1	protein_coding	1	c.206-50342A>G
chrA1	11255873	A	G	PASS	intron_variant	MODIFIER	FRY	101101436	transcript	XM_019825104.1	protein_coding	1	c.206-50342A>G
chrA1	11255873	A	G	PASS	intron_variant	MODIFIER	FRY	101101436	transcript	XM_019825114.2	protein_coding	1	c.206-50342A>G
chrA1	11286679	A	G	PASS	upstream_gene_variant	MODIFIER	FRY	101101436	transcript	XM_006927213.4	protein_coding	-1	c.-3634A>G
chrA1	11286679	A	G	PASS	intron_variant	MODIFIER	FRY	101101436	transcript	XM_023250547.1	protein_coding	1	c.206-19536A>G
chrA1	11286679	A	G	PASS	intron_variant	MODIFIER	FRY	101101436	transcript	XM_011286958.3	protein_coding	2	c.-80-19536A>G
chrA1	11286679	A	G	PASS	intron_variant	MODIFIER	FRY	101101436	transcript	XM_019825096.1	protein_coding	1	c.206-19536A>G
chrA1	11286679	A	G	PASS	intron_variant	MODIFIER	FRY	101101436	transcript	XM_019825104.1	protein_coding	1	c.206-19536A>G
chrA1	11286679	A	G	PASS	intron_variant	MODIFIER	FRY	101101436	transcript	XM_019825114.2	protein_coding	1	c.206-19536A>G
chrA1	11286679	A	G	PASS	intron_variant	MODIFIER	FRY	101101436	transcript	XM_019825116.2	protein_coding	1	c.71-19536A>G
chrA1	11286679	A	G	PASS	intron_variant	MODIFIER	FRY	101101436	transcript	XM_019825125.2	protein_coding	1	c.71-19536A>G
chrA1	11355102	G	A	PASS	upstream_gene_variant	MODIFIER	LOC109497337	109497337	transcript	XR_002153453.1	pseudogene	-1	n.-1977C>T
chrA1	11355102	G	A	PASS	intron_variant	MODIFIER	FRY	101101436	transcript	XM_023250547.1	protein_coding	7	c.852-1543G>A
chrA1	11355102	G	A	PASS	intron_variant	MODIFIER	FRY	101101436	transcript	XM_011286958.3	protein_coding	8	c.567-1543G>A
chrA1	11355102	G	A	PASS	intron_variant	MODIFIER	FRY	101101436	transcript	XM_019825096.1	protein_coding	7	c.852-1543G>A
chrA1	11355102	G	A	PASS	intron_variant	MODIFIER	FRY	101101436	transcript	XM_019825104.1	protein_coding	7	c.852-1543G>A
chrA1	11355102	G	A	PASS	intron_variant	MODIFIER	FRY	101101436	transcript	XM_019825114.2	protein_coding	7	c.852-1543G>A
chrA1	11355102	G	A	PASS	intron_variant	MODIFIER	FRY	101101436	transcript	XM_019825116.2	protein_coding	7	c.717-1543G>A
chrA1	11355102	G	A	PASS	intron_variant	MODIFIER	FRY	101101436	transcript	XM_019825125.2	protein_coding	7	c.717-1543G>A
chrA1	11355102	G	A	PASS	intron_variant	MODIFIER	FRY	101101436	transcript	XM_006927213.4	protein_coding	7	c.708-1543G>A
chrA1	11500383	G	T	PASS	intron_variant	MODIFIER	FRY	101101436	transcript	XM_023250547.1	protein_coding	58	c.8530-410G>T
chrA1	11500383	G	T	PASS	intron_variant	MODIFIER	FRY	101101436	transcript	XM_011286958.3	protein_coding	59	c.8245-410G>T
chrA1	11500383	G	T	PASS	intron_variant	MODIFIER	FRY	101101436	transcript	XM_019825096.1	protein_coding	57	c.8521-410G>T
chrA1	11500383	G	T	PASS	intron_variant	MODIFIER	FRY	101101436	transcript	XM_019825104.1	protein_coding	58	c.8530-410G>T
chrA1	11500383	G	T	PASS	intron_variant	MODIFIER	FRY	101101436	transcript	XM_019825114.2	protein_coding	58	c.8530-410G>T
chrA1	11500383	G	T	PASS	intron_variant	MODIFIER	FRY	101101436	transcript	XM_019825116.2	protein_coding	58	c.8395-410G>T
chrA1	11500383	G	T	PASS	intron_variant	MODIFIER	FRY	101101436	transcript	XM_019825125.2	protein_coding	57	c.8386-410G>T
chrA1	11500383	G	T	PASS	intron_variant	MODIFIER	FRY	101101436	transcript	XM_006927213.4	protein_coding	58	c.8386-410G>T
chrA1	11760289	G	A	PASS	intergenic_region	MODIFIER	N4BP2L2-PDS5B	101080934-101082367	intergenic_region	101080934-101082367		-1	n.11760289G>A
chrA1	12117531	G	A	PASS	intergenic_region	MODIFIER	LOC109497357-KL	109497357-101082617	intergenic_region	109497357-101082617		-1	n.12117531G>A
chrA1	12218314	G	A	PASS	downstream_gene_variant	MODIFIER	KL	101082617	transcript	XM_019825242.2	protein_coding	-1	c.*3811G>A
chrA1	12218314	G	A	PASS	intergenic_region	MODIFIER	KL-LOC109497405	101082617-109497405	intergenic_region	101082617-109497405		-1	n.12218314G>A
chrA1	12372141	T	C	PASS	intron_variant	MODIFIER	STARD13	101081186	transcript	XM_019825255.1	protein_coding	1	c.169+55419A>G
chrA1	12372141	T	C	PASS	intron_variant	MODIFIER	STARD13	101081186	transcript	XM_006927222.3	protein_coding	1	c.169+55419A>G
chrA1	12372141	T	C	PASS	intron_variant	MODIFIER	STARD13	101081186	transcript	XM_003980317.4	protein_coding	1	c.169+55419A>G
chrA1	12372141	T	C	PASS	intron_variant	MODIFIER	STARD13	101081186	transcript	XM_003980318.4	protein_coding	1	c.169+55419A>G
chrA1	12372141	T	C	PASS	intron_variant	MODIFIER	STARD13	101081186	transcript	XM_023250644.1	protein_coding	1	c.125-64211A>G
chrA1	12372141	T	C	PASS	intron_variant	MODIFIER	STARD13	101081186	transcript	XM_019825258.1	protein_coding	1	c.169+55419A>G
chrA1	12372141	T	C	PASS	intron_variant	MODIFIER	STARD13	101081186	transcript	XM_023250634.1	protein_coding	1	c.125-64211A>G
chrA1	12374683	A	AT	PASS	intron_variant	MODIFIER	STARD13	101081186	transcript	XM_019825255.1	protein_coding	1	c.169+52876_169+52877insA
chrA1	12374683	A	AT	PASS	intron_variant	MODIFIER	STARD13	101081186	transcript	XM_006927222.3	protein_coding	1	c.169+52876_169+52877insA
chrA1	12374683	A	AT	PASS	intron_variant	MODIFIER	STARD13	101081186	transcript	XM_003980317.4	protein_coding	1	c.169+52876_169+52877insA
chrA1	12374683	A	AT	PASS	intron_variant	MODIFIER	STARD13	101081186	transcript	XM_003980318.4	protein_coding	1	c.169+52876_169+52877insA
chrA1	12374683	A	AT	PASS	intron_variant	MODIFIER	STARD13	101081186	transcript	XM_023250644.1	protein_coding	1	c.125-66754_125-66753insA
chrA1	12374683	A	AT	PASS	intron_variant	MODIFIER	STARD13	101081186	transcript	XM_019825258.1	protein_coding	1	c.169+52876_169+52877insA
chrA1	12374683	A	AT	PASS	intron_variant	MODIFIER	STARD13	101081186	transcript	XM_023250634.1	protein_coding	1	c.125-66754_125-66753insA
chrA1	12375410	G	A	PASS	intron_variant	MODIFIER	STARD13	101081186	transcript	XM_019825255.1	protein_coding	1	c.169+52150C>T
chrA1	12375410	G	A	PASS	intron_variant	MODIFIER	STARD13	101081186	transcript	XM_006927222.3	protein_coding	1	c.169+52150C>T
chrA1	12375410	G	A	PASS	intron_variant	MODIFIER	STARD13	101081186	transcript	XM_003980317.4	protein_coding	1	c.169+52150C>T
chrA1	12375410	G	A	PASS	intron_variant	MODIFIER	STARD13	101081186	transcript	XM_003980318.4	protein_coding	1	c.169+52150C>T
chrA1	12375410	G	A	PASS	intron_variant	MODIFIER	STARD13	101081186	transcript	XM_023250644.1	protein_coding	1	c.125-67480C>T
chrA1	12375410	G	A	PASS	intron_variant	MODIFIER	STARD13	101081186	transcript	XM_019825258.1	protein_coding	1	c.169+52150C>T
chrA1	12375410	G	A	PASS	intron_variant	MODIFIER	STARD13	101081186	transcript	XM_023250634.1	protein_coding	1	c.125-67480C>T
chrA1	12378348	G	A	PASS	intron_variant	MODIFIER	STARD13	101081186	transcript	XM_019825255.1	protein_coding	1	c.169+49212C>T
chrA1	12378348	G	A	PASS	intron_variant	MODIFIER	STARD13	101081186	transcript	XM_006927222.3	protein_coding	1	c.169+49212C>T
chrA1	12378348	G	A	PASS	intron_variant	MODIFIER	STARD13	101081186	transcript	XM_003980317.4	protein_coding	1	c.169+49212C>T
chrA1	12378348	G	A	PASS	intron_variant	MODIFIER	STARD13	101081186	transcript	XM_003980318.4	protein_coding	1	c.169+49212C>T
chrA1	12378348	G	A	PASS	intron_variant	MODIFIER	STARD13	101081186	transcript	XM_023250644.1	protein_coding	1	c.125-70418C>T
chrA1	12378348	G	A	PASS	intron_variant	MODIFIER	STARD13	101081186	transcript	XM_019825258.1	protein_coding	1	c.169+49212C>T
chrA1	12378348	G	A	PASS	intron_variant	MODIFIER	STARD13	101081186	transcript	XM_023250634.1	protein_coding	1	c.125-70418C>T
chrA1	12379440	C	T	PASS	intron_variant	MODIFIER	STARD13	101081186	transcript	XM_019825255.1	protein_coding	1	c.169+48120G>A
chrA1	12379440	C	T	PASS	intron_variant	MODIFIER	STARD13	101081186	transcript	XM_006927222.3	protein_coding	1	c.169+48120G>A
chrA1	12379440	C	T	PASS	intron_variant	MODIFIER	STARD13	101081186	transcript	XM_003980317.4	protein_coding	1	c.169+48120G>A
chrA1	12379440	C	T	PASS	intron_variant	MODIFIER	STARD13	101081186	transcript	XM_003980318.4	protein_coding	1	c.169+48120G>A
chrA1	12379440	C	T	PASS	intron_variant	MODIFIER	STARD13	101081186	transcript	XM_023250644.1	protein_coding	1	c.125-71510G>A
chrA1	12379440	C	T	PASS	intron_variant	MODIFIER	STARD13	101081186	transcript	XM_019825258.1	protein_coding	1	c.169+48120G>A
chrA1	12379440	C	T	PASS	intron_variant	MODIFIER	STARD13	101081186	transcript	XM_023250634.1	protein_coding	1	c.125-71510G>A
chrA1	12387201	C	T	PASS	intron_variant	MODIFIER	STARD13	101081186	transcript	XM_019825255.1	protein_coding	1	c.169+40359G>A
chrA1	12387201	C	T	PASS	intron_variant	MODIFIER	STARD13	101081186	transcript	XM_006927222.3	protein_coding	1	c.169+40359G>A
chrA1	12387201	C	T	PASS	intron_variant	MODIFIER	STARD13	101081186	transcript	XM_003980317.4	protein_coding	1	c.169+40359G>A
chrA1	12387201	C	T	PASS	intron_variant	MODIFIER	STARD13	101081186	transcript	XM_003980318.4	protein_coding	1	c.169+40359G>A
chrA1	12387201	C	T	PASS	intron_variant	MODIFIER	STARD13	101081186	transcript	XM_023250644.1	protein_coding	1	c.125-79271G>A
chrA1	12387201	C	T	PASS	intron_variant	MODIFIER	STARD13	101081186	transcript	XM_019825258.1	protein_coding	1	c.169+40359G>A
chrA1	12387201	C	T	PASS	intron_variant	MODIFIER	STARD13	101081186	transcript	XM_023250634.1	protein_coding	1	c.125-79271G>A
chrA1	12394128	T	C	PASS	intron_variant	MODIFIER	STARD13	101081186	transcript	XM_019825255.1	protein_coding	1	c.169+33432A>G
chrA1	12394128	T	C	PASS	intron_variant	MODIFIER	STARD13	101081186	transcript	XM_006927222.3	protein_coding	1	c.169+33432A>G
chrA1	12394128	T	C	PASS	intron_variant	MODIFIER	STARD13	101081186	transcript	XM_003980317.4	protein_coding	1	c.169+33432A>G
chrA1	12394128	T	C	PASS	intron_variant	MODIFIER	STARD13	101081186	transcript	XM_003980318.4	protein_coding	1	c.169+33432A>G
chrA1	12394128	T	C	PASS	intron_variant	MODIFIER	STARD13	101081186	transcript	XM_023250644.1	protein_coding	1	c.125-86198A>G
chrA1	12394128	T	C	PASS	intron_variant	MODIFIER	STARD13	101081186	transcript	XM_019825258.1	protein_coding	1	c.169+33432A>G
chrA1	12394128	T	C	PASS	intron_variant	MODIFIER	STARD13	101081186	transcript	XM_023250634.1	protein_coding	1	c.125-86198A>G
chrA1	12400208	C	A	PASS	intron_variant	MODIFIER	STARD13	101081186	transcript	XM_019825255.1	protein_coding	1	c.169+27352G>T
chrA1	12400208	C	A	PASS	intron_variant	MODIFIER	STARD13	101081186	transcript	XM_006927222.3	protein_coding	1	c.169+27352G>T
chrA1	12400208	C	A	PASS	intron_variant	MODIFIER	STARD13	101081186	transcript	XM_003980317.4	protein_coding	1	c.169+27352G>T
chrA1	12400208	C	A	PASS	intron_variant	MODIFIER	STARD13	101081186	transcript	XM_003980318.4	protein_coding	1	c.169+27352G>T
chrA1	12400208	C	A	PASS	intron_variant	MODIFIER	STARD13	101081186	transcript	XM_023250644.1	protein_coding	1	c.124+82384G>T
chrA1	12400208	C	A	PASS	intron_variant	MODIFIER	STARD13	101081186	transcript	XM_019825258.1	protein_coding	1	c.169+27352G>T
chrA1	12400208	C	A	PASS	intron_variant	MODIFIER	STARD13	101081186	transcript	XM_023250634.1	protein_coding	1	c.124+82384G>T
chrA1	12411023	G	A	PASS	intron_variant	MODIFIER	STARD13	101081186	transcript	XM_019825255.1	protein_coding	1	c.169+16537C>T
chrA1	12411023	G	A	PASS	intron_variant	MODIFIER	STARD13	101081186	transcript	XM_006927222.3	protein_coding	1	c.169+16537C>T
chrA1	12411023	G	A	PASS	intron_variant	MODIFIER	STARD13	101081186	transcript	XM_003980317.4	protein_coding	1	c.169+16537C>T
chrA1	12411023	G	A	PASS	intron_variant	MODIFIER	STARD13	101081186	transcript	XM_003980318.4	protein_coding	1	c.169+16537C>T
chrA1	12411023	G	A	PASS	intron_variant	MODIFIER	STARD13	101081186	transcript	XM_023250644.1	protein_coding	1	c.124+71569C>T
chrA1	12411023	G	A	PASS	intron_variant	MODIFIER	STARD13	101081186	transcript	XM_019825258.1	protein_coding	1	c.169+16537C>T
chrA1	12411023	G	A	PASS	intron_variant	MODIFIER	STARD13	101081186	transcript	XM_023250634.1	protein_coding	1	c.124+71569C>T
chrA1	12412142	T	C	PASS	intron_variant	MODIFIER	STARD13	101081186	transcript	XM_019825255.1	protein_coding	1	c.169+15418A>G
chrA1	12412142	T	C	PASS	intron_variant	MODIFIER	STARD13	101081186	transcript	XM_006927222.3	protein_coding	1	c.169+15418A>G
chrA1	12412142	T	C	PASS	intron_variant	MODIFIER	STARD13	101081186	transcript	XM_003980317.4	protein_coding	1	c.169+15418A>G
chrA1	12412142	T	C	PASS	intron_variant	MODIFIER	STARD13	101081186	transcript	XM_003980318.4	protein_coding	1	c.169+15418A>G
chrA1	12412142	T	C	PASS	intron_variant	MODIFIER	STARD13	101081186	transcript	XM_023250644.1	protein_coding	1	c.124+70450A>G
chrA1	12412142	T	C	PASS	intron_variant	MODIFIER	STARD13	101081186	transcript	XM_019825258.1	protein_coding	1	c.169+15418A>G
chrA1	12412142	T	C	PASS	intron_variant	MODIFIER	STARD13	101081186	transcript	XM_023250634.1	protein_coding	1	c.124+70450A>G
chrA1	12415268	T	C	PASS	intron_variant	MODIFIER	STARD13	101081186	transcript	XM_019825255.1	protein_coding	1	c.169+12292A>G
chrA1	12415268	T	C	PASS	intron_variant	MODIFIER	STARD13	101081186	transcript	XM_006927222.3	protein_coding	1	c.169+12292A>G
chrA1	12415268	T	C	PASS	intron_variant	MODIFIER	STARD13	101081186	transcript	XM_003980317.4	protein_coding	1	c.169+12292A>G
chrA1	12415268	T	C	PASS	intron_variant	MODIFIER	STARD13	101081186	transcript	XM_003980318.4	protein_coding	1	c.169+12292A>G
chrA1	12415268	T	C	PASS	intron_variant	MODIFIER	STARD13	101081186	transcript	XM_023250644.1	protein_coding	1	c.124+67324A>G
chrA1	12415268	T	C	PASS	intron_variant	MODIFIER	STARD13	101081186	transcript	XM_019825258.1	protein_coding	1	c.169+12292A>G
chrA1	12415268	T	C	PASS	intron_variant	MODIFIER	STARD13	101081186	transcript	XM_023250634.1	protein_coding	1	c.124+67324A>G
chrA1	12420066	G	A	PASS	intron_variant	MODIFIER	STARD13	101081186	transcript	XM_019825255.1	protein_coding	1	c.169+7494C>T
chrA1	12420066	G	A	PASS	intron_variant	MODIFIER	STARD13	101081186	transcript	XM_006927222.3	protein_coding	1	c.169+7494C>T
chrA1	12420066	G	A	PASS	intron_variant	MODIFIER	STARD13	101081186	transcript	XM_003980317.4	protein_coding	1	c.169+7494C>T
chrA1	12420066	G	A	PASS	intron_variant	MODIFIER	STARD13	101081186	transcript	XM_003980318.4	protein_coding	1	c.169+7494C>T
chrA1	12420066	G	A	PASS	intron_variant	MODIFIER	STARD13	101081186	transcript	XM_023250644.1	protein_coding	1	c.124+62526C>T
chrA1	12420066	G	A	PASS	intron_variant	MODIFIER	STARD13	101081186	transcript	XM_019825258.1	protein_coding	1	c.169+7494C>T
chrA1	12420066	G	A	PASS	intron_variant	MODIFIER	STARD13	101081186	transcript	XM_023250634.1	protein_coding	1	c.124+62526C>T
chrA1	12420786	A	G	PASS	intron_variant	MODIFIER	STARD13	101081186	transcript	XM_019825255.1	protein_coding	1	c.169+6774T>C
chrA1	12420786	A	G	PASS	intron_variant	MODIFIER	STARD13	101081186	transcript	XM_006927222.3	protein_coding	1	c.169+6774T>C
chrA1	12420786	A	G	PASS	intron_variant	MODIFIER	STARD13	101081186	transcript	XM_003980317.4	protein_coding	1	c.169+6774T>C
chrA1	12420786	A	G	PASS	intron_variant	MODIFIER	STARD13	101081186	transcript	XM_003980318.4	protein_coding	1	c.169+6774T>C
chrA1	12420786	A	G	PASS	intron_variant	MODIFIER	STARD13	101081186	transcript	XM_023250644.1	protein_coding	1	c.124+61806T>C
chrA1	12420786	A	G	PASS	intron_variant	MODIFIER	STARD13	101081186	transcript	XM_019825258.1	protein_coding	1	c.169+6774T>C
chrA1	12420786	A	G	PASS	intron_variant	MODIFIER	STARD13	101081186	transcript	XM_023250634.1	protein_coding	1	c.124+61806T>C
chrA1	12420836	G	T	PASS	intron_variant	MODIFIER	STARD13	101081186	transcript	XM_019825255.1	protein_coding	1	c.169+6724C>A
chrA1	12420836	G	T	PASS	intron_variant	MODIFIER	STARD13	101081186	transcript	XM_006927222.3	protein_coding	1	c.169+6724C>A
chrA1	12420836	G	T	PASS	intron_variant	MODIFIER	STARD13	101081186	transcript	XM_003980317.4	protein_coding	1	c.169+6724C>A
chrA1	12420836	G	T	PASS	intron_variant	MODIFIER	STARD13	101081186	transcript	XM_003980318.4	protein_coding	1	c.169+6724C>A
chrA1	12420836	G	T	PASS	intron_variant	MODIFIER	STARD13	101081186	transcript	XM_023250644.1	protein_coding	1	c.124+61756C>A
chrA1	12420836	G	T	PASS	intron_variant	MODIFIER	STARD13	101081186	transcript	XM_019825258.1	protein_coding	1	c.169+6724C>A
chrA1	12420836	G	T	PASS	intron_variant	MODIFIER	STARD13	101081186	transcript	XM_023250634.1	protein_coding	1	c.124+61756C>A
chrA1	12428389	A	G	PASS	upstream_gene_variant	MODIFIER	STARD13	101081186	transcript	XM_019825255.1	protein_coding	-1	c.-661T>C
chrA1	12428389	A	G	PASS	upstream_gene_variant	MODIFIER	STARD13	101081186	transcript	XM_006927222.3	protein_coding	-1	c.-661T>C
chrA1	12428389	A	G	PASS	upstream_gene_variant	MODIFIER	STARD13	101081186	transcript	XM_003980317.4	protein_coding	-1	c.-661T>C
chrA1	12428389	A	G	PASS	upstream_gene_variant	MODIFIER	STARD13	101081186	transcript	XM_003980318.4	protein_coding	-1	c.-661T>C
chrA1	12428389	A	G	PASS	upstream_gene_variant	MODIFIER	STARD13	101081186	transcript	XM_019825258.1	protein_coding	-1	c.-661T>C
chrA1	12428389	A	G	PASS	intron_variant	MODIFIER	STARD13	101081186	transcript	XM_023250644.1	protein_coding	1	c.124+54203T>C
chrA1	12428389	A	G	PASS	intron_variant	MODIFIER	STARD13	101081186	transcript	XM_023250634.1	protein_coding	1	c.124+54203T>C
chrA1	12430140	C	A	PASS	upstream_gene_variant	MODIFIER	STARD13	101081186	transcript	XM_019825255.1	protein_coding	-1	c.-2412G>T
chrA1	12430140	C	A	PASS	upstream_gene_variant	MODIFIER	STARD13	101081186	transcript	XM_006927222.3	protein_coding	-1	c.-2412G>T
chrA1	12430140	C	A	PASS	upstream_gene_variant	MODIFIER	STARD13	101081186	transcript	XM_003980317.4	protein_coding	-1	c.-2412G>T
chrA1	12430140	C	A	PASS	upstream_gene_variant	MODIFIER	STARD13	101081186	transcript	XM_003980318.4	protein_coding	-1	c.-2412G>T
chrA1	12430140	C	A	PASS	upstream_gene_variant	MODIFIER	STARD13	101081186	transcript	XM_019825258.1	protein_coding	-1	c.-2412G>T
chrA1	12430140	C	A	PASS	intron_variant	MODIFIER	STARD13	101081186	transcript	XM_023250644.1	protein_coding	1	c.124+52452G>T
chrA1	12430140	C	A	PASS	intron_variant	MODIFIER	STARD13	101081186	transcript	XM_023250634.1	protein_coding	1	c.124+52452G>T
chrA1	12435825	G	T	PASS	intron_variant	MODIFIER	STARD13	101081186	transcript	XM_023250644.1	protein_coding	1	c.124+46767C>A
chrA1	12435825	G	T	PASS	intron_variant	MODIFIER	STARD13	101081186	transcript	XM_023250634.1	protein_coding	1	c.124+46767C>A
chrA1	12436057	G	A	PASS	intron_variant	MODIFIER	STARD13	101081186	transcript	XM_023250644.1	protein_coding	1	c.124+46535C>T
chrA1	12436057	G	A	PASS	intron_variant	MODIFIER	STARD13	101081186	transcript	XM_023250634.1	protein_coding	1	c.124+46535C>T
chrA1	12436284	T	C	PASS	intron_variant	MODIFIER	STARD13	101081186	transcript	XM_023250644.1	protein_coding	1	c.124+46308A>G
chrA1	12436284	T	C	PASS	intron_variant	MODIFIER	STARD13	101081186	transcript	XM_023250634.1	protein_coding	1	c.124+46308A>G
chrA1	12436831	G	A	PASS	intron_variant	MODIFIER	STARD13	101081186	transcript	XM_023250644.1	protein_coding	1	c.124+45761C>T
chrA1	12436831	G	A	PASS	intron_variant	MODIFIER	STARD13	101081186	transcript	XM_023250634.1	protein_coding	1	c.124+45761C>T
chrA1	12439882	G	GT	PASS	intron_variant	MODIFIER	STARD13	101081186	transcript	XM_023250644.1	protein_coding	1	c.124+42709_124+42710insA
chrA1	12439882	G	GT	PASS	intron_variant	MODIFIER	STARD13	101081186	transcript	XM_023250634.1	protein_coding	1	c.124+42709_124+42710insA
chrA1	12441422	T	A	PASS	intron_variant	MODIFIER	STARD13	101081186	transcript	XM_023250644.1	protein_coding	1	c.124+41170A>T
chrA1	12441422	T	A	PASS	intron_variant	MODIFIER	STARD13	101081186	transcript	XM_023250634.1	protein_coding	1	c.124+41170A>T
chrA1	12443300	A	C	PASS	intron_variant	MODIFIER	STARD13	101081186	transcript	XM_023250644.1	protein_coding	1	c.124+39292T>G
chrA1	12443300	A	C	PASS	intron_variant	MODIFIER	STARD13	101081186	transcript	XM_023250634.1	protein_coding	1	c.124+39292T>G
chrA1	12443402	G	A	PASS	intron_variant	MODIFIER	STARD13	101081186	transcript	XM_023250644.1	protein_coding	1	c.124+39190C>T
chrA1	12443402	G	A	PASS	intron_variant	MODIFIER	STARD13	101081186	transcript	XM_023250634.1	protein_coding	1	c.124+39190C>T
chrA1	12443808	C	G	PASS	intron_variant	MODIFIER	STARD13	101081186	transcript	XM_023250644.1	protein_coding	1	c.124+38784G>C
chrA1	12443808	C	G	PASS	intron_variant	MODIFIER	STARD13	101081186	transcript	XM_023250634.1	protein_coding	1	c.124+38784G>C
chrA1	12443891	T	G	PASS	intron_variant	MODIFIER	STARD13	101081186	transcript	XM_023250644.1	protein_coding	1	c.124+38701A>C
chrA1	12443891	T	G	PASS	intron_variant	MODIFIER	STARD13	101081186	transcript	XM_023250634.1	protein_coding	1	c.124+38701A>C
chrA1	12446243	G	A	PASS	intron_variant	MODIFIER	STARD13	101081186	transcript	XM_023250644.1	protein_coding	1	c.124+36349C>T
chrA1	12446243	G	A	PASS	intron_variant	MODIFIER	STARD13	101081186	transcript	XM_023250634.1	protein_coding	1	c.124+36349C>T
chrA1	12446278	C	T	PASS	intron_variant	MODIFIER	STARD13	101081186	transcript	XM_023250644.1	protein_coding	1	c.124+36314G>A
chrA1	12446278	C	T	PASS	intron_variant	MODIFIER	STARD13	101081186	transcript	XM_023250634.1	protein_coding	1	c.124+36314G>A
chrA1	12446501	G	A	PASS	intron_variant	MODIFIER	STARD13	101081186	transcript	XM_023250644.1	protein_coding	1	c.124+36091C>T
chrA1	12446501	G	A	PASS	intron_variant	MODIFIER	STARD13	101081186	transcript	XM_023250634.1	protein_coding	1	c.124+36091C>T
chrA1	12755874	T	C	PASS	intergenic_region	MODIFIER	LOC111559555-RFC3	111559555-101081597	intergenic_region	111559555-101081597		-1	n.12755874T>C
chrA1	12910401	A	G	PASS	upstream_gene_variant	MODIFIER	RFC3	101081597	transcript	XM_023250694.1	protein_coding	-1	c.-1796A>G
chrA1	12910401	A	G	PASS	upstream_gene_variant	MODIFIER	RFC3	101081597	transcript	XM_023250701.1	protein_coding	-1	c.-1796A>G
chrA1	12910401	A	G	PASS	intergenic_region	MODIFIER	LOC111559555-RFC3	111559555-101081597	intergenic_region	111559555-101081597		-1	n.12910401A>G
chrA1	14236208	G	A	PASS	intron_variant	MODIFIER	NBEA	101088046	transcript	XM_023250717.1	protein_coding	35	c.5844+3372G>A
chrA1	14236208	G	A	PASS	intron_variant	MODIFIER	NBEA	101088046	transcript	XM_011286341.3	protein_coding	35	c.5844+3372G>A
chrA1	14236208	G	A	PASS	intron_variant	MODIFIER	NBEA	101088046	transcript	XM_019825371.2	protein_coding	34	c.5835+3372G>A
chrA1	14236208	G	A	PASS	intron_variant	MODIFIER	NBEA	101088046	transcript	XM_019825374.2	protein_coding	35	c.5826+3372G>A
chrA1	14236208	G	A	PASS	intron_variant	MODIFIER	NBEA	101088046	transcript	XM_019825380.2	protein_coding	34	c.5748+3372G>A
chrA1	14236208	G	A	PASS	intron_variant	MODIFIER	NBEA	101088046	transcript	XM_023250721.1	protein_coding	34	c.5835+3372G>A
chrA1	14236208	G	A	PASS	intron_variant	MODIFIER	NBEA	101088046	transcript	XM_023250724.1	protein_coding	35	c.5844+3372G>A
chrA1	14236208	G	A	PASS	intron_variant	MODIFIER	NBEA	101088046	transcript	XM_023250731.1	protein_coding	35	c.5844+3372G>A
chrA1	14236208	G	A	PASS	intron_variant	MODIFIER	NBEA	101088046	transcript	XM_023250733.1	protein_coding	34	c.5748+3372G>A
chrA1	14236208	G	A	PASS	intron_variant	MODIFIER	NBEA	101088046	transcript	XM_023250742.1	protein_coding	27	c.4401+3372G>A
chrA1	14298484	A	G	PASS	intron_variant	MODIFIER	NBEA	101088046	transcript	XM_023250717.1	protein_coding	38	c.6185+20663A>G
chrA1	14298484	A	G	PASS	intron_variant	MODIFIER	NBEA	101088046	transcript	XM_011286341.3	protein_coding	38	c.6185+20663A>G
chrA1	14298484	A	G	PASS	intron_variant	MODIFIER	NBEA	101088046	transcript	XM_019825371.2	protein_coding	37	c.6176+20663A>G
chrA1	14298484	A	G	PASS	intron_variant	MODIFIER	NBEA	101088046	transcript	XM_019825374.2	protein_coding	38	c.6167+20663A>G
chrA1	14298484	A	G	PASS	intron_variant	MODIFIER	NBEA	101088046	transcript	XM_019825380.2	protein_coding	37	c.6089+20663A>G
chrA1	14298484	A	G	PASS	intron_variant	MODIFIER	NBEA	101088046	transcript	XM_023250721.1	protein_coding	37	c.6176+20663A>G
chrA1	14298484	A	G	PASS	intron_variant	MODIFIER	NBEA	101088046	transcript	XM_023250724.1	protein_coding	38	c.6185+20663A>G
chrA1	14298484	A	G	PASS	intron_variant	MODIFIER	NBEA	101088046	transcript	XM_023250731.1	protein_coding	38	c.6185+20663A>G
chrA1	14298484	A	G	PASS	intron_variant	MODIFIER	NBEA	101088046	transcript	XM_023250733.1	protein_coding	37	c.6089+20663A>G
chrA1	14298484	A	G	PASS	intron_variant	MODIFIER	NBEA	101088046	transcript	XM_023250742.1	protein_coding	30	c.4742+20663A>G
chrA1	14299921	A	G	PASS	intron_variant	MODIFIER	NBEA	101088046	transcript	XM_023250717.1	protein_coding	38	c.6185+22100A>G
chrA1	14299921	A	G	PASS	intron_variant	MODIFIER	NBEA	101088046	transcript	XM_011286341.3	protein_coding	38	c.6185+22100A>G
chrA1	14299921	A	G	PASS	intron_variant	MODIFIER	NBEA	101088046	transcript	XM_019825371.2	protein_coding	37	c.6176+22100A>G
chrA1	14299921	A	G	PASS	intron_variant	MODIFIER	NBEA	101088046	transcript	XM_019825374.2	protein_coding	38	c.6167+22100A>G
chrA1	14299921	A	G	PASS	intron_variant	MODIFIER	NBEA	101088046	transcript	XM_019825380.2	protein_coding	37	c.6089+22100A>G
chrA1	14299921	A	G	PASS	intron_variant	MODIFIER	NBEA	101088046	transcript	XM_023250721.1	protein_coding	37	c.6176+22100A>G
chrA1	14299921	A	G	PASS	intron_variant	MODIFIER	NBEA	101088046	transcript	XM_023250724.1	protein_coding	38	c.6185+22100A>G
chrA1	14299921	A	G	PASS	intron_variant	MODIFIER	NBEA	101088046	transcript	XM_023250731.1	protein_coding	38	c.6185+22100A>G
chrA1	14299921	A	G	PASS	intron_variant	MODIFIER	NBEA	101088046	transcript	XM_023250733.1	protein_coding	37	c.6089+22100A>G
chrA1	14299921	A	G	PASS	intron_variant	MODIFIER	NBEA	101088046	transcript	XM_023250742.1	protein_coding	30	c.4742+22100A>G
chrA1	14300976	T	C	PASS	intron_variant	MODIFIER	NBEA	101088046	transcript	XM_023250717.1	protein_coding	38	c.6185+23155T>C
chrA1	14300976	T	C	PASS	intron_variant	MODIFIER	NBEA	101088046	transcript	XM_011286341.3	protein_coding	38	c.6185+23155T>C
chrA1	14300976	T	C	PASS	intron_variant	MODIFIER	NBEA	101088046	transcript	XM_019825371.2	protein_coding	37	c.6176+23155T>C
chrA1	14300976	T	C	PASS	intron_variant	MODIFIER	NBEA	101088046	transcript	XM_019825374.2	protein_coding	38	c.6167+23155T>C
chrA1	14300976	T	C	PASS	intron_variant	MODIFIER	NBEA	101088046	transcript	XM_019825380.2	protein_coding	37	c.6089+23155T>C
chrA1	14300976	T	C	PASS	intron_variant	MODIFIER	NBEA	101088046	transcript	XM_023250721.1	protein_coding	37	c.6176+23155T>C
chrA1	14300976	T	C	PASS	intron_variant	MODIFIER	NBEA	101088046	transcript	XM_023250724.1	protein_coding	38	c.6185+23155T>C
chrA1	14300976	T	C	PASS	intron_variant	MODIFIER	NBEA	101088046	transcript	XM_023250731.1	protein_coding	38	c.6185+23155T>C
chrA1	14300976	T	C	PASS	intron_variant	MODIFIER	NBEA	101088046	transcript	XM_023250733.1	protein_coding	37	c.6089+23155T>C
chrA1	14300976	T	C	PASS	intron_variant	MODIFIER	NBEA	101088046	transcript	XM_023250742.1	protein_coding	30	c.4742+23155T>C
chrA1	14309463	CT	C	PASS	intron_variant	MODIFIER	NBEA	101088046	transcript	XM_023250717.1	protein_coding	38	c.6185+31643delT
chrA1	14309463	CT	C	PASS	intron_variant	MODIFIER	NBEA	101088046	transcript	XM_011286341.3	protein_coding	38	c.6185+31643delT
chrA1	14309463	CT	C	PASS	intron_variant	MODIFIER	NBEA	101088046	transcript	XM_019825371.2	protein_coding	37	c.6176+31643delT
chrA1	14309463	CT	C	PASS	intron_variant	MODIFIER	NBEA	101088046	transcript	XM_019825374.2	protein_coding	38	c.6167+31643delT
chrA1	14309463	CT	C	PASS	intron_variant	MODIFIER	NBEA	101088046	transcript	XM_019825380.2	protein_coding	37	c.6089+31643delT
chrA1	14309463	CT	C	PASS	intron_variant	MODIFIER	NBEA	101088046	transcript	XM_023250721.1	protein_coding	37	c.6176+31643delT
chrA1	14309463	CT	C	PASS	intron_variant	MODIFIER	NBEA	101088046	transcript	XM_023250724.1	protein_coding	38	c.6185+31643delT
chrA1	14309463	CT	C	PASS	intron_variant	MODIFIER	NBEA	101088046	transcript	XM_023250731.1	protein_coding	38	c.6185+31643delT
chrA1	14309463	CT	C	PASS	intron_variant	MODIFIER	NBEA	101088046	transcript	XM_023250733.1	protein_coding	37	c.6089+31643delT
chrA1	14309463	CT	C	PASS	intron_variant	MODIFIER	NBEA	101088046	transcript	XM_023250742.1	protein_coding	30	c.4742+31643delT
chrA1	14312076	G	GT	PASS	intron_variant	MODIFIER	NBEA	101088046	transcript	XM_023250717.1	protein_coding	38	c.6186-32020_6186-32019insT
chrA1	14312076	G	GT	PASS	intron_variant	MODIFIER	NBEA	101088046	transcript	XM_011286341.3	protein_coding	38	c.6186-32020_6186-32019insT
chrA1	14312076	G	GT	PASS	intron_variant	MODIFIER	NBEA	101088046	transcript	XM_019825371.2	protein_coding	37	c.6177-32020_6177-32019insT
chrA1	14312076	G	GT	PASS	intron_variant	MODIFIER	NBEA	101088046	transcript	XM_019825374.2	protein_coding	38	c.6168-32020_6168-32019insT
chrA1	14312076	G	GT	PASS	intron_variant	MODIFIER	NBEA	101088046	transcript	XM_019825380.2	protein_coding	37	c.6090-32020_6090-32019insT
chrA1	14312076	G	GT	PASS	intron_variant	MODIFIER	NBEA	101088046	transcript	XM_023250721.1	protein_coding	37	c.6177-32020_6177-32019insT
chrA1	14312076	G	GT	PASS	intron_variant	MODIFIER	NBEA	101088046	transcript	XM_023250724.1	protein_coding	38	c.6186-32020_6186-32019insT
chrA1	14312076	G	GT	PASS	intron_variant	MODIFIER	NBEA	101088046	transcript	XM_023250731.1	protein_coding	38	c.6186-32020_6186-32019insT
chrA1	14312076	G	GT	PASS	intron_variant	MODIFIER	NBEA	101088046	transcript	XM_023250733.1	protein_coding	37	c.6090-32020_6090-32019insT
chrA1	14312076	G	GT	PASS	intron_variant	MODIFIER	NBEA	101088046	transcript	XM_023250742.1	protein_coding	30	c.4743-32020_4743-32019insT
chrA1	14363560	TAC	T	PASS	intron_variant	MODIFIER	NBEA	101088046	transcript	XM_023250717.1	protein_coding	39	c.6311-1112_6311-1111delAC
chrA1	14363560	TAC	T	PASS	intron_variant	MODIFIER	NBEA	101088046	transcript	XM_011286341.3	protein_coding	39	c.6311-1112_6311-1111delAC
chrA1	14363560	TAC	T	PASS	intron_variant	MODIFIER	NBEA	101088046	transcript	XM_019825371.2	protein_coding	38	c.6302-1112_6302-1111delAC
chrA1	14363560	TAC	T	PASS	intron_variant	MODIFIER	NBEA	101088046	transcript	XM_019825374.2	protein_coding	39	c.6293-1112_6293-1111delAC
chrA1	14363560	TAC	T	PASS	intron_variant	MODIFIER	NBEA	101088046	transcript	XM_019825380.2	protein_coding	38	c.6215-1112_6215-1111delAC
chrA1	14363560	TAC	T	PASS	intron_variant	MODIFIER	NBEA	101088046	transcript	XM_023250721.1	protein_coding	38	c.6302-1112_6302-1111delAC
chrA1	14363560	TAC	T	PASS	intron_variant	MODIFIER	NBEA	101088046	transcript	XM_023250724.1	protein_coding	39	c.6311-1112_6311-1111delAC
chrA1	14363560	TAC	T	PASS	intron_variant	MODIFIER	NBEA	101088046	transcript	XM_023250731.1	protein_coding	39	c.6311-1112_6311-1111delAC
chrA1	14363560	TAC	T	PASS	intron_variant	MODIFIER	NBEA	101088046	transcript	XM_023250733.1	protein_coding	38	c.6215-1112_6215-1111delAC
chrA1	14363560	TAC	T	PASS	intron_variant	MODIFIER	NBEA	101088046	transcript	XM_023250742.1	protein_coding	31	c.4868-1112_4868-1111delAC
chrA1	14404006	G	T	PASS	intron_variant	MODIFIER	NBEA	101088046	transcript	XM_023250717.1	protein_coding	41	c.6591+19386G>T
chrA1	14404006	G	T	PASS	intron_variant	MODIFIER	NBEA	101088046	transcript	XM_011286341.3	protein_coding	41	c.6591+19386G>T
chrA1	14404006	G	T	PASS	intron_variant	MODIFIER	NBEA	101088046	transcript	XM_019825371.2	protein_coding	40	c.6582+19386G>T
chrA1	14404006	G	T	PASS	intron_variant	MODIFIER	NBEA	101088046	transcript	XM_019825374.2	protein_coding	41	c.6573+19386G>T
chrA1	14404006	G	T	PASS	intron_variant	MODIFIER	NBEA	101088046	transcript	XM_019825380.2	protein_coding	40	c.6495+19386G>T
chrA1	14404006	G	T	PASS	intron_variant	MODIFIER	NBEA	101088046	transcript	XM_023250721.1	protein_coding	40	c.6582+19386G>T
chrA1	14404006	G	T	PASS	intron_variant	MODIFIER	NBEA	101088046	transcript	XM_023250724.1	protein_coding	41	c.6591+19386G>T
chrA1	14404006	G	T	PASS	intron_variant	MODIFIER	NBEA	101088046	transcript	XM_023250731.1	protein_coding	41	c.6591+19386G>T
chrA1	14404006	G	T	PASS	intron_variant	MODIFIER	NBEA	101088046	transcript	XM_023250733.1	protein_coding	40	c.6495+19386G>T
chrA1	14404006	G	T	PASS	intron_variant	MODIFIER	NBEA	101088046	transcript	XM_023250742.1	protein_coding	33	c.5148+19386G>T
chrA1	14404103	C	T	PASS	intron_variant	MODIFIER	NBEA	101088046	transcript	XM_023250717.1	protein_coding	41	c.6591+19483C>T
chrA1	14404103	C	T	PASS	intron_variant	MODIFIER	NBEA	101088046	transcript	XM_011286341.3	protein_coding	41	c.6591+19483C>T
chrA1	14404103	C	T	PASS	intron_variant	MODIFIER	NBEA	101088046	transcript	XM_019825371.2	protein_coding	40	c.6582+19483C>T
chrA1	14404103	C	T	PASS	intron_variant	MODIFIER	NBEA	101088046	transcript	XM_019825374.2	protein_coding	41	c.6573+19483C>T
chrA1	14404103	C	T	PASS	intron_variant	MODIFIER	NBEA	101088046	transcript	XM_019825380.2	protein_coding	40	c.6495+19483C>T
chrA1	14404103	C	T	PASS	intron_variant	MODIFIER	NBEA	101088046	transcript	XM_023250721.1	protein_coding	40	c.6582+19483C>T
chrA1	14404103	C	T	PASS	intron_variant	MODIFIER	NBEA	101088046	transcript	XM_023250724.1	protein_coding	41	c.6591+19483C>T
chrA1	14404103	C	T	PASS	intron_variant	MODIFIER	NBEA	101088046	transcript	XM_023250731.1	protein_coding	41	c.6591+19483C>T
chrA1	14404103	C	T	PASS	intron_variant	MODIFIER	NBEA	101088046	transcript	XM_023250733.1	protein_coding	40	c.6495+19483C>T
chrA1	14404103	C	T	PASS	intron_variant	MODIFIER	NBEA	101088046	transcript	XM_023250742.1	protein_coding	33	c.5148+19483C>T
chrA1	14404780	C	T	PASS	intron_variant	MODIFIER	NBEA	101088046	transcript	XM_023250717.1	protein_coding	41	c.6591+20160C>T
chrA1	14404780	C	T	PASS	intron_variant	MODIFIER	NBEA	101088046	transcript	XM_011286341.3	protein_coding	41	c.6591+20160C>T
chrA1	14404780	C	T	PASS	intron_variant	MODIFIER	NBEA	101088046	transcript	XM_019825371.2	protein_coding	40	c.6582+20160C>T
chrA1	14404780	C	T	PASS	intron_variant	MODIFIER	NBEA	101088046	transcript	XM_019825374.2	protein_coding	41	c.6573+20160C>T
chrA1	14404780	C	T	PASS	intron_variant	MODIFIER	NBEA	101088046	transcript	XM_019825380.2	protein_coding	40	c.6495+20160C>T
chrA1	14404780	C	T	PASS	intron_variant	MODIFIER	NBEA	101088046	transcript	XM_023250721.1	protein_coding	40	c.6582+20160C>T
chrA1	14404780	C	T	PASS	intron_variant	MODIFIER	NBEA	101088046	transcript	XM_023250724.1	protein_coding	41	c.6591+20160C>T
chrA1	14404780	C	T	PASS	intron_variant	MODIFIER	NBEA	101088046	transcript	XM_023250731.1	protein_coding	41	c.6591+20160C>T
chrA1	14404780	C	T	PASS	intron_variant	MODIFIER	NBEA	101088046	transcript	XM_023250733.1	protein_coding	40	c.6495+20160C>T
chrA1	14404780	C	T	PASS	intron_variant	MODIFIER	NBEA	101088046	transcript	XM_023250742.1	protein_coding	33	c.5148+20160C>T
chrA1	14405745	G	T	PASS	intron_variant	MODIFIER	NBEA	101088046	transcript	XM_023250717.1	protein_coding	41	c.6591+21125G>T
chrA1	14405745	G	T	PASS	intron_variant	MODIFIER	NBEA	101088046	transcript	XM_011286341.3	protein_coding	41	c.6591+21125G>T
chrA1	14405745	G	T	PASS	intron_variant	MODIFIER	NBEA	101088046	transcript	XM_019825371.2	protein_coding	40	c.6582+21125G>T
chrA1	14405745	G	T	PASS	intron_variant	MODIFIER	NBEA	101088046	transcript	XM_019825374.2	protein_coding	41	c.6573+21125G>T
chrA1	14405745	G	T	PASS	intron_variant	MODIFIER	NBEA	101088046	transcript	XM_019825380.2	protein_coding	40	c.6495+21125G>T
chrA1	14405745	G	T	PASS	intron_variant	MODIFIER	NBEA	101088046	transcript	XM_023250721.1	protein_coding	40	c.6582+21125G>T
chrA1	14405745	G	T	PASS	intron_variant	MODIFIER	NBEA	101088046	transcript	XM_023250724.1	protein_coding	41	c.6591+21125G>T
chrA1	14405745	G	T	PASS	intron_variant	MODIFIER	NBEA	101088046	transcript	XM_023250731.1	protein_coding	41	c.6591+21125G>T
chrA1	14405745	G	T	PASS	intron_variant	MODIFIER	NBEA	101088046	transcript	XM_023250733.1	protein_coding	40	c.6495+21125G>T
chrA1	14405745	G	T	PASS	intron_variant	MODIFIER	NBEA	101088046	transcript	XM_023250742.1	protein_coding	33	c.5148+21125G>T
chrA1	14407360	TG	T	PASS	intron_variant	MODIFIER	NBEA	101088046	transcript	XM_023250717.1	protein_coding	41	c.6591+22741delG
chrA1	14407360	TG	T	PASS	intron_variant	MODIFIER	NBEA	101088046	transcript	XM_011286341.3	protein_coding	41	c.6591+22741delG
chrA1	14407360	TG	T	PASS	intron_variant	MODIFIER	NBEA	101088046	transcript	XM_019825371.2	protein_coding	40	c.6582+22741delG
chrA1	14407360	TG	T	PASS	intron_variant	MODIFIER	NBEA	101088046	transcript	XM_019825374.2	protein_coding	41	c.6573+22741delG
chrA1	14407360	TG	T	PASS	intron_variant	MODIFIER	NBEA	101088046	transcript	XM_019825380.2	protein_coding	40	c.6495+22741delG
chrA1	14407360	TG	T	PASS	intron_variant	MODIFIER	NBEA	101088046	transcript	XM_023250721.1	protein_coding	40	c.6582+22741delG
chrA1	14407360	TG	T	PASS	intron_variant	MODIFIER	NBEA	101088046	transcript	XM_023250724.1	protein_coding	41	c.6591+22741delG
chrA1	14407360	TG	T	PASS	intron_variant	MODIFIER	NBEA	101088046	transcript	XM_023250731.1	protein_coding	41	c.6591+22741delG
chrA1	14407360	TG	T	PASS	intron_variant	MODIFIER	NBEA	101088046	transcript	XM_023250733.1	protein_coding	40	c.6495+22741delG
chrA1	14407360	TG	T	PASS	intron_variant	MODIFIER	NBEA	101088046	transcript	XM_023250742.1	protein_coding	33	c.5148+22741delG
chrA1	14409413	T	TTC	PASS	intron_variant	MODIFIER	NBEA	101088046	transcript	XM_023250717.1	protein_coding	41	c.6591+24793_6591+24794insTC
chrA1	14409413	T	TTC	PASS	intron_variant	MODIFIER	NBEA	101088046	transcript	XM_011286341.3	protein_coding	41	c.6591+24793_6591+24794insTC
chrA1	14409413	T	TTC	PASS	intron_variant	MODIFIER	NBEA	101088046	transcript	XM_019825371.2	protein_coding	40	c.6582+24793_6582+24794insTC
chrA1	14409413	T	TTC	PASS	intron_variant	MODIFIER	NBEA	101088046	transcript	XM_019825374.2	protein_coding	41	c.6573+24793_6573+24794insTC
chrA1	14409413	T	TTC	PASS	intron_variant	MODIFIER	NBEA	101088046	transcript	XM_019825380.2	protein_coding	40	c.6495+24793_6495+24794insTC
chrA1	14409413	T	TTC	PASS	intron_variant	MODIFIER	NBEA	101088046	transcript	XM_023250721.1	protein_coding	40	c.6582+24793_6582+24794insTC
chrA1	14409413	T	TTC	PASS	intron_variant	MODIFIER	NBEA	101088046	transcript	XM_023250724.1	protein_coding	41	c.6591+24793_6591+24794insTC
chrA1	14409413	T	TTC	PASS	intron_variant	MODIFIER	NBEA	101088046	transcript	XM_023250731.1	protein_coding	41	c.6591+24793_6591+24794insTC
chrA1	14409413	T	TTC	PASS	intron_variant	MODIFIER	NBEA	101088046	transcript	XM_023250733.1	protein_coding	40	c.6495+24793_6495+24794insTC
chrA1	14409413	T	TTC	PASS	intron_variant	MODIFIER	NBEA	101088046	transcript	XM_023250742.1	protein_coding	33	c.5148+24793_5148+24794insTC
chrA1	14413180	T	C	PASS	intron_variant	MODIFIER	NBEA	101088046	transcript	XM_023250717.1	protein_coding	41	c.6591+28560T>C
chrA1	14413180	T	C	PASS	intron_variant	MODIFIER	NBEA	101088046	transcript	XM_011286341.3	protein_coding	41	c.6591+28560T>C
chrA1	14413180	T	C	PASS	intron_variant	MODIFIER	NBEA	101088046	transcript	XM_019825371.2	protein_coding	40	c.6582+28560T>C
chrA1	14413180	T	C	PASS	intron_variant	MODIFIER	NBEA	101088046	transcript	XM_019825374.2	protein_coding	41	c.6573+28560T>C
chrA1	14413180	T	C	PASS	intron_variant	MODIFIER	NBEA	101088046	transcript	XM_019825380.2	protein_coding	40	c.6495+28560T>C
chrA1	14413180	T	C	PASS	intron_variant	MODIFIER	NBEA	101088046	transcript	XM_023250721.1	protein_coding	40	c.6582+28560T>C
chrA1	14413180	T	C	PASS	intron_variant	MODIFIER	NBEA	101088046	transcript	XM_023250724.1	protein_coding	41	c.6591+28560T>C
chrA1	14413180	T	C	PASS	intron_variant	MODIFIER	NBEA	101088046	transcript	XM_023250731.1	protein_coding	41	c.6591+28560T>C
chrA1	14413180	T	C	PASS	intron_variant	MODIFIER	NBEA	101088046	transcript	XM_023250733.1	protein_coding	40	c.6495+28560T>C
chrA1	14413180	T	C	PASS	intron_variant	MODIFIER	NBEA	101088046	transcript	XM_023250742.1	protein_coding	33	c.5148+28560T>C
chrA1	14415465	C	T	PASS	intron_variant	MODIFIER	NBEA	101088046	transcript	XM_023250717.1	protein_coding	41	c.6591+30845C>T
chrA1	14415465	C	T	PASS	intron_variant	MODIFIER	NBEA	101088046	transcript	XM_011286341.3	protein_coding	41	c.6591+30845C>T
chrA1	14415465	C	T	PASS	intron_variant	MODIFIER	NBEA	101088046	transcript	XM_019825371.2	protein_coding	40	c.6582+30845C>T
chrA1	14415465	C	T	PASS	intron_variant	MODIFIER	NBEA	101088046	transcript	XM_019825374.2	protein_coding	41	c.6573+30845C>T
chrA1	14415465	C	T	PASS	intron_variant	MODIFIER	NBEA	101088046	transcript	XM_019825380.2	protein_coding	40	c.6495+30845C>T
chrA1	14415465	C	T	PASS	intron_variant	MODIFIER	NBEA	101088046	transcript	XM_023250721.1	protein_coding	40	c.6582+30845C>T
chrA1	14415465	C	T	PASS	intron_variant	MODIFIER	NBEA	101088046	transcript	XM_023250724.1	protein_coding	41	c.6591+30845C>T
chrA1	14415465	C	T	PASS	intron_variant	MODIFIER	NBEA	101088046	transcript	XM_023250731.1	protein_coding	41	c.6591+30845C>T
chrA1	14415465	C	T	PASS	intron_variant	MODIFIER	NBEA	101088046	transcript	XM_023250733.1	protein_coding	40	c.6495+30845C>T
chrA1	14415465	C	T	PASS	intron_variant	MODIFIER	NBEA	101088046	transcript	XM_023250742.1	protein_coding	33	c.5148+30845C>T
chrA1	14415513	C	T	PASS	intron_variant	MODIFIER	NBEA	101088046	transcript	XM_023250717.1	protein_coding	41	c.6591+30893C>T
chrA1	14415513	C	T	PASS	intron_variant	MODIFIER	NBEA	101088046	transcript	XM_011286341.3	protein_coding	41	c.6591+30893C>T
chrA1	14415513	C	T	PASS	intron_variant	MODIFIER	NBEA	101088046	transcript	XM_019825371.2	protein_coding	40	c.6582+30893C>T
chrA1	14415513	C	T	PASS	intron_variant	MODIFIER	NBEA	101088046	transcript	XM_019825374.2	protein_coding	41	c.6573+30893C>T
chrA1	14415513	C	T	PASS	intron_variant	MODIFIER	NBEA	101088046	transcript	XM_019825380.2	protein_coding	40	c.6495+30893C>T
chrA1	14415513	C	T	PASS	intron_variant	MODIFIER	NBEA	101088046	transcript	XM_023250721.1	protein_coding	40	c.6582+30893C>T
chrA1	14415513	C	T	PASS	intron_variant	MODIFIER	NBEA	101088046	transcript	XM_023250724.1	protein_coding	41	c.6591+30893C>T
chrA1	14415513	C	T	PASS	intron_variant	MODIFIER	NBEA	101088046	transcript	XM_023250731.1	protein_coding	41	c.6591+30893C>T
chrA1	14415513	C	T	PASS	intron_variant	MODIFIER	NBEA	101088046	transcript	XM_023250733.1	protein_coding	40	c.6495+30893C>T
chrA1	14415513	C	T	PASS	intron_variant	MODIFIER	NBEA	101088046	transcript	XM_023250742.1	protein_coding	33	c.5148+30893C>T
chrA1	14424297	G	C	PASS	intron_variant	MODIFIER	NBEA	101088046	transcript	XM_023250717.1	protein_coding	41	c.6591+39677G>C
chrA1	14424297	G	C	PASS	intron_variant	MODIFIER	NBEA	101088046	transcript	XM_011286341.3	protein_coding	41	c.6591+39677G>C
chrA1	14424297	G	C	PASS	intron_variant	MODIFIER	NBEA	101088046	transcript	XM_019825371.2	protein_coding	40	c.6582+39677G>C
chrA1	14424297	G	C	PASS	intron_variant	MODIFIER	NBEA	101088046	transcript	XM_019825374.2	protein_coding	41	c.6573+39677G>C
chrA1	14424297	G	C	PASS	intron_variant	MODIFIER	NBEA	101088046	transcript	XM_019825380.2	protein_coding	40	c.6495+39677G>C
chrA1	14424297	G	C	PASS	intron_variant	MODIFIER	NBEA	101088046	transcript	XM_023250721.1	protein_coding	40	c.6582+39677G>C
chrA1	14424297	G	C	PASS	intron_variant	MODIFIER	NBEA	101088046	transcript	XM_023250724.1	protein_coding	41	c.6591+39677G>C
chrA1	14424297	G	C	PASS	intron_variant	MODIFIER	NBEA	101088046	transcript	XM_023250731.1	protein_coding	41	c.6591+39677G>C
chrA1	14424297	G	C	PASS	intron_variant	MODIFIER	NBEA	101088046	transcript	XM_023250733.1	protein_coding	40	c.6495+39677G>C
chrA1	14424297	G	C	PASS	intron_variant	MODIFIER	NBEA	101088046	transcript	XM_023250742.1	protein_coding	33	c.5148+39677G>C
chrA1	14424486	T	C	PASS	intron_variant	MODIFIER	NBEA	101088046	transcript	XM_023250717.1	protein_coding	41	c.6591+39866T>C
chrA1	14424486	T	C	PASS	intron_variant	MODIFIER	NBEA	101088046	transcript	XM_011286341.3	protein_coding	41	c.6591+39866T>C
chrA1	14424486	T	C	PASS	intron_variant	MODIFIER	NBEA	101088046	transcript	XM_019825371.2	protein_coding	40	c.6582+39866T>C
chrA1	14424486	T	C	PASS	intron_variant	MODIFIER	NBEA	101088046	transcript	XM_019825374.2	protein_coding	41	c.6573+39866T>C
chrA1	14424486	T	C	PASS	intron_variant	MODIFIER	NBEA	101088046	transcript	XM_019825380.2	protein_coding	40	c.6495+39866T>C
chrA1	14424486	T	C	PASS	intron_variant	MODIFIER	NBEA	101088046	transcript	XM_023250721.1	protein_coding	40	c.6582+39866T>C
chrA1	14424486	T	C	PASS	intron_variant	MODIFIER	NBEA	101088046	transcript	XM_023250724.1	protein_coding	41	c.6591+39866T>C
chrA1	14424486	T	C	PASS	intron_variant	MODIFIER	NBEA	101088046	transcript	XM_023250731.1	protein_coding	41	c.6591+39866T>C
chrA1	14424486	T	C	PASS	intron_variant	MODIFIER	NBEA	101088046	transcript	XM_023250733.1	protein_coding	40	c.6495+39866T>C
chrA1	14424486	T	C	PASS	intron_variant	MODIFIER	NBEA	101088046	transcript	XM_023250742.1	protein_coding	33	c.5148+39866T>C
chrA1	14424502	T	C	PASS	intron_variant	MODIFIER	NBEA	101088046	transcript	XM_023250717.1	protein_coding	41	c.6591+39882T>C
chrA1	14424502	T	C	PASS	intron_variant	MODIFIER	NBEA	101088046	transcript	XM_011286341.3	protein_coding	41	c.6591+39882T>C
chrA1	14424502	T	C	PASS	intron_variant	MODIFIER	NBEA	101088046	transcript	XM_019825371.2	protein_coding	40	c.6582+39882T>C
chrA1	14424502	T	C	PASS	intron_variant	MODIFIER	NBEA	101088046	transcript	XM_019825374.2	protein_coding	41	c.6573+39882T>C
chrA1	14424502	T	C	PASS	intron_variant	MODIFIER	NBEA	101088046	transcript	XM_019825380.2	protein_coding	40	c.6495+39882T>C
chrA1	14424502	T	C	PASS	intron_variant	MODIFIER	NBEA	101088046	transcript	XM_023250721.1	protein_coding	40	c.6582+39882T>C
chrA1	14424502	T	C	PASS	intron_variant	MODIFIER	NBEA	101088046	transcript	XM_023250724.1	protein_coding	41	c.6591+39882T>C
chrA1	14424502	T	C	PASS	intron_variant	MODIFIER	NBEA	101088046	transcript	XM_023250731.1	protein_coding	41	c.6591+39882T>C
chrA1	14424502	T	C	PASS	intron_variant	MODIFIER	NBEA	101088046	transcript	XM_023250733.1	protein_coding	40	c.6495+39882T>C
chrA1	14424502	T	C	PASS	intron_variant	MODIFIER	NBEA	101088046	transcript	XM_023250742.1	protein_coding	33	c.5148+39882T>C
chrA1	14424717	A	T	PASS	intron_variant	MODIFIER	NBEA	101088046	transcript	XM_023250717.1	protein_coding	41	c.6592-39769A>T
chrA1	14424717	A	T	PASS	intron_variant	MODIFIER	NBEA	101088046	transcript	XM_011286341.3	protein_coding	41	c.6592-39769A>T
chrA1	14424717	A	T	PASS	intron_variant	MODIFIER	NBEA	101088046	transcript	XM_019825371.2	protein_coding	40	c.6583-39769A>T
chrA1	14424717	A	T	PASS	intron_variant	MODIFIER	NBEA	101088046	transcript	XM_019825374.2	protein_coding	41	c.6574-39769A>T
chrA1	14424717	A	T	PASS	intron_variant	MODIFIER	NBEA	101088046	transcript	XM_019825380.2	protein_coding	40	c.6496-39769A>T
chrA1	14424717	A	T	PASS	intron_variant	MODIFIER	NBEA	101088046	transcript	XM_023250721.1	protein_coding	40	c.6583-39769A>T
chrA1	14424717	A	T	PASS	intron_variant	MODIFIER	NBEA	101088046	transcript	XM_023250724.1	protein_coding	41	c.6592-39769A>T
chrA1	14424717	A	T	PASS	intron_variant	MODIFIER	NBEA	101088046	transcript	XM_023250731.1	protein_coding	41	c.6592-39769A>T
chrA1	14424717	A	T	PASS	intron_variant	MODIFIER	NBEA	101088046	transcript	XM_023250733.1	protein_coding	40	c.6496-39769A>T
chrA1	14424717	A	T	PASS	intron_variant	MODIFIER	NBEA	101088046	transcript	XM_023250742.1	protein_coding	33	c.5149-39769A>T
chrA1	14424739	T	C	PASS	intron_variant	MODIFIER	NBEA	101088046	transcript	XM_023250717.1	protein_coding	41	c.6592-39747T>C
chrA1	14424739	T	C	PASS	intron_variant	MODIFIER	NBEA	101088046	transcript	XM_011286341.3	protein_coding	41	c.6592-39747T>C
chrA1	14424739	T	C	PASS	intron_variant	MODIFIER	NBEA	101088046	transcript	XM_019825371.2	protein_coding	40	c.6583-39747T>C
chrA1	14424739	T	C	PASS	intron_variant	MODIFIER	NBEA	101088046	transcript	XM_019825374.2	protein_coding	41	c.6574-39747T>C
chrA1	14424739	T	C	PASS	intron_variant	MODIFIER	NBEA	101088046	transcript	XM_019825380.2	protein_coding	40	c.6496-39747T>C
chrA1	14424739	T	C	PASS	intron_variant	MODIFIER	NBEA	101088046	transcript	XM_023250721.1	protein_coding	40	c.6583-39747T>C
chrA1	14424739	T	C	PASS	intron_variant	MODIFIER	NBEA	101088046	transcript	XM_023250724.1	protein_coding	41	c.6592-39747T>C
chrA1	14424739	T	C	PASS	intron_variant	MODIFIER	NBEA	101088046	transcript	XM_023250731.1	protein_coding	41	c.6592-39747T>C
chrA1	14424739	T	C	PASS	intron_variant	MODIFIER	NBEA	101088046	transcript	XM_023250733.1	protein_coding	40	c.6496-39747T>C
chrA1	14424739	T	C	PASS	intron_variant	MODIFIER	NBEA	101088046	transcript	XM_023250742.1	protein_coding	33	c.5149-39747T>C
chrA1	14429151	C	CTTT	PASS	intron_variant	MODIFIER	NBEA	101088046	transcript	XM_023250717.1	protein_coding	41	c.6592-35335_6592-35334insTTT
chrA1	14429151	C	CTTT	PASS	intron_variant	MODIFIER	NBEA	101088046	transcript	XM_011286341.3	protein_coding	41	c.6592-35335_6592-35334insTTT
chrA1	14429151	C	CTTT	PASS	intron_variant	MODIFIER	NBEA	101088046	transcript	XM_019825371.2	protein_coding	40	c.6583-35335_6583-35334insTTT
chrA1	14429151	C	CTTT	PASS	intron_variant	MODIFIER	NBEA	101088046	transcript	XM_019825374.2	protein_coding	41	c.6574-35335_6574-35334insTTT
chrA1	14429151	C	CTTT	PASS	intron_variant	MODIFIER	NBEA	101088046	transcript	XM_019825380.2	protein_coding	40	c.6496-35335_6496-35334insTTT
chrA1	14429151	C	CTTT	PASS	intron_variant	MODIFIER	NBEA	101088046	transcript	XM_023250721.1	protein_coding	40	c.6583-35335_6583-35334insTTT
chrA1	14429151	C	CTTT	PASS	intron_variant	MODIFIER	NBEA	101088046	transcript	XM_023250724.1	protein_coding	41	c.6592-35335_6592-35334insTTT
chrA1	14429151	C	CTTT	PASS	intron_variant	MODIFIER	NBEA	101088046	transcript	XM_023250731.1	protein_coding	41	c.6592-35335_6592-35334insTTT
chrA1	14429151	C	CTTT	PASS	intron_variant	MODIFIER	NBEA	101088046	transcript	XM_023250733.1	protein_coding	40	c.6496-35335_6496-35334insTTT
chrA1	14429151	C	CTTT	PASS	intron_variant	MODIFIER	NBEA	101088046	transcript	XM_023250742.1	protein_coding	33	c.5149-35335_5149-35334insTTT
chrA1	14430391	G	C	PASS	intron_variant	MODIFIER	NBEA	101088046	transcript	XM_023250717.1	protein_coding	41	c.6592-34095G>C
chrA1	14430391	G	C	PASS	intron_variant	MODIFIER	NBEA	101088046	transcript	XM_011286341.3	protein_coding	41	c.6592-34095G>C
chrA1	14430391	G	C	PASS	intron_variant	MODIFIER	NBEA	101088046	transcript	XM_019825371.2	protein_coding	40	c.6583-34095G>C
chrA1	14430391	G	C	PASS	intron_variant	MODIFIER	NBEA	101088046	transcript	XM_019825374.2	protein_coding	41	c.6574-34095G>C
chrA1	14430391	G	C	PASS	intron_variant	MODIFIER	NBEA	101088046	transcript	XM_019825380.2	protein_coding	40	c.6496-34095G>C
chrA1	14430391	G	C	PASS	intron_variant	MODIFIER	NBEA	101088046	transcript	XM_023250721.1	protein_coding	40	c.6583-34095G>C
chrA1	14430391	G	C	PASS	intron_variant	MODIFIER	NBEA	101088046	transcript	XM_023250724.1	protein_coding	41	c.6592-34095G>C
chrA1	14430391	G	C	PASS	intron_variant	MODIFIER	NBEA	101088046	transcript	XM_023250731.1	protein_coding	41	c.6592-34095G>C
chrA1	14430391	G	C	PASS	intron_variant	MODIFIER	NBEA	101088046	transcript	XM_023250733.1	protein_coding	40	c.6496-34095G>C
chrA1	14430391	G	C	PASS	intron_variant	MODIFIER	NBEA	101088046	transcript	XM_023250742.1	protein_coding	33	c.5149-34095G>C
chrA1	14430656	CG	C	PASS	intron_variant	MODIFIER	NBEA	101088046	transcript	XM_023250717.1	protein_coding	41	c.6592-33829delG
chrA1	14430656	CG	C	PASS	intron_variant	MODIFIER	NBEA	101088046	transcript	XM_011286341.3	protein_coding	41	c.6592-33829delG
chrA1	14430656	CG	C	PASS	intron_variant	MODIFIER	NBEA	101088046	transcript	XM_019825371.2	protein_coding	40	c.6583-33829delG
chrA1	14430656	CG	C	PASS	intron_variant	MODIFIER	NBEA	101088046	transcript	XM_019825374.2	protein_coding	41	c.6574-33829delG
chrA1	14430656	CG	C	PASS	intron_variant	MODIFIER	NBEA	101088046	transcript	XM_019825380.2	protein_coding	40	c.6496-33829delG
chrA1	14430656	CG	C	PASS	intron_variant	MODIFIER	NBEA	101088046	transcript	XM_023250721.1	protein_coding	40	c.6583-33829delG
chrA1	14430656	CG	C	PASS	intron_variant	MODIFIER	NBEA	101088046	transcript	XM_023250724.1	protein_coding	41	c.6592-33829delG
chrA1	14430656	CG	C	PASS	intron_variant	MODIFIER	NBEA	101088046	transcript	XM_023250731.1	protein_coding	41	c.6592-33829delG
chrA1	14430656	CG	C	PASS	intron_variant	MODIFIER	NBEA	101088046	transcript	XM_023250733.1	protein_coding	40	c.6496-33829delG
chrA1	14430656	CG	C	PASS	intron_variant	MODIFIER	NBEA	101088046	transcript	XM_023250742.1	protein_coding	33	c.5149-33829delG
chrA1	14431090	G	GT	PASS	intron_variant	MODIFIER	NBEA	101088046	transcript	XM_023250717.1	protein_coding	41	c.6592-33396_6592-33395insT
chrA1	14431090	G	GT	PASS	intron_variant	MODIFIER	NBEA	101088046	transcript	XM_011286341.3	protein_coding	41	c.6592-33396_6592-33395insT
chrA1	14431090	G	GT	PASS	intron_variant	MODIFIER	NBEA	101088046	transcript	XM_019825371.2	protein_coding	40	c.6583-33396_6583-33395insT
chrA1	14431090	G	GT	PASS	intron_variant	MODIFIER	NBEA	101088046	transcript	XM_019825374.2	protein_coding	41	c.6574-33396_6574-33395insT
chrA1	14431090	G	GT	PASS	intron_variant	MODIFIER	NBEA	101088046	transcript	XM_019825380.2	protein_coding	40	c.6496-33396_6496-33395insT
chrA1	14431090	G	GT	PASS	intron_variant	MODIFIER	NBEA	101088046	transcript	XM_023250721.1	protein_coding	40	c.6583-33396_6583-33395insT
chrA1	14431090	G	GT	PASS	intron_variant	MODIFIER	NBEA	101088046	transcript	XM_023250724.1	protein_coding	41	c.6592-33396_6592-33395insT
chrA1	14431090	G	GT	PASS	intron_variant	MODIFIER	NBEA	101088046	transcript	XM_023250731.1	protein_coding	41	c.6592-33396_6592-33395insT
chrA1	14431090	G	GT	PASS	intron_variant	MODIFIER	NBEA	101088046	transcript	XM_023250733.1	protein_coding	40	c.6496-33396_6496-33395insT
chrA1	14431090	G	GT	PASS	intron_variant	MODIFIER	NBEA	101088046	transcript	XM_023250742.1	protein_coding	33	c.5149-33396_5149-33395insT
chrA1	14431734	G	A	PASS	intron_variant	MODIFIER	NBEA	101088046	transcript	XM_023250717.1	protein_coding	41	c.6592-32752G>A
chrA1	14431734	G	A	PASS	intron_variant	MODIFIER	NBEA	101088046	transcript	XM_011286341.3	protein_coding	41	c.6592-32752G>A
chrA1	14431734	G	A	PASS	intron_variant	MODIFIER	NBEA	101088046	transcript	XM_019825371.2	protein_coding	40	c.6583-32752G>A
chrA1	14431734	G	A	PASS	intron_variant	MODIFIER	NBEA	101088046	transcript	XM_019825374.2	protein_coding	41	c.6574-32752G>A
chrA1	14431734	G	A	PASS	intron_variant	MODIFIER	NBEA	101088046	transcript	XM_019825380.2	protein_coding	40	c.6496-32752G>A
chrA1	14431734	G	A	PASS	intron_variant	MODIFIER	NBEA	101088046	transcript	XM_023250721.1	protein_coding	40	c.6583-32752G>A
chrA1	14431734	G	A	PASS	intron_variant	MODIFIER	NBEA	101088046	transcript	XM_023250724.1	protein_coding	41	c.6592-32752G>A
chrA1	14431734	G	A	PASS	intron_variant	MODIFIER	NBEA	101088046	transcript	XM_023250731.1	protein_coding	41	c.6592-32752G>A
chrA1	14431734	G	A	PASS	intron_variant	MODIFIER	NBEA	101088046	transcript	XM_023250733.1	protein_coding	40	c.6496-32752G>A
chrA1	14431734	G	A	PASS	intron_variant	MODIFIER	NBEA	101088046	transcript	XM_023250742.1	protein_coding	33	c.5149-32752G>A
chrA1	14437848	T	A	PASS	intron_variant	MODIFIER	NBEA	101088046	transcript	XM_023250717.1	protein_coding	41	c.6592-26638T>A
chrA1	14437848	T	A	PASS	intron_variant	MODIFIER	NBEA	101088046	transcript	XM_011286341.3	protein_coding	41	c.6592-26638T>A
chrA1	14437848	T	A	PASS	intron_variant	MODIFIER	NBEA	101088046	transcript	XM_019825371.2	protein_coding	40	c.6583-26638T>A
chrA1	14437848	T	A	PASS	intron_variant	MODIFIER	NBEA	101088046	transcript	XM_019825374.2	protein_coding	41	c.6574-26638T>A
chrA1	14437848	T	A	PASS	intron_variant	MODIFIER	NBEA	101088046	transcript	XM_019825380.2	protein_coding	40	c.6496-26638T>A
chrA1	14437848	T	A	PASS	intron_variant	MODIFIER	NBEA	101088046	transcript	XM_023250721.1	protein_coding	40	c.6583-26638T>A
chrA1	14437848	T	A	PASS	intron_variant	MODIFIER	NBEA	101088046	transcript	XM_023250724.1	protein_coding	41	c.6592-26638T>A
chrA1	14437848	T	A	PASS	intron_variant	MODIFIER	NBEA	101088046	transcript	XM_023250731.1	protein_coding	41	c.6592-26638T>A
chrA1	14437848	T	A	PASS	intron_variant	MODIFIER	NBEA	101088046	transcript	XM_023250733.1	protein_coding	40	c.6496-26638T>A
chrA1	14437848	T	A	PASS	intron_variant	MODIFIER	NBEA	101088046	transcript	XM_023250742.1	protein_coding	33	c.5149-26638T>A
chrA1	14439595	G	A	PASS	intron_variant	MODIFIER	NBEA	101088046	transcript	XM_023250717.1	protein_coding	41	c.6592-24891G>A
chrA1	14439595	G	A	PASS	intron_variant	MODIFIER	NBEA	101088046	transcript	XM_011286341.3	protein_coding	41	c.6592-24891G>A
chrA1	14439595	G	A	PASS	intron_variant	MODIFIER	NBEA	101088046	transcript	XM_019825371.2	protein_coding	40	c.6583-24891G>A
chrA1	14439595	G	A	PASS	intron_variant	MODIFIER	NBEA	101088046	transcript	XM_019825374.2	protein_coding	41	c.6574-24891G>A
chrA1	14439595	G	A	PASS	intron_variant	MODIFIER	NBEA	101088046	transcript	XM_019825380.2	protein_coding	40	c.6496-24891G>A
chrA1	14439595	G	A	PASS	intron_variant	MODIFIER	NBEA	101088046	transcript	XM_023250721.1	protein_coding	40	c.6583-24891G>A
chrA1	14439595	G	A	PASS	intron_variant	MODIFIER	NBEA	101088046	transcript	XM_023250724.1	protein_coding	41	c.6592-24891G>A
chrA1	14439595	G	A	PASS	intron_variant	MODIFIER	NBEA	101088046	transcript	XM_023250731.1	protein_coding	41	c.6592-24891G>A
chrA1	14439595	G	A	PASS	intron_variant	MODIFIER	NBEA	101088046	transcript	XM_023250733.1	protein_coding	40	c.6496-24891G>A
chrA1	14439595	G	A	PASS	intron_variant	MODIFIER	NBEA	101088046	transcript	XM_023250742.1	protein_coding	33	c.5149-24891G>A
chrA1	14439814	C	G	PASS	intron_variant	MODIFIER	NBEA	101088046	transcript	XM_023250717.1	protein_coding	41	c.6592-24672C>G
chrA1	14439814	C	G	PASS	intron_variant	MODIFIER	NBEA	101088046	transcript	XM_011286341.3	protein_coding	41	c.6592-24672C>G
chrA1	14439814	C	G	PASS	intron_variant	MODIFIER	NBEA	101088046	transcript	XM_019825371.2	protein_coding	40	c.6583-24672C>G
chrA1	14439814	C	G	PASS	intron_variant	MODIFIER	NBEA	101088046	transcript	XM_019825374.2	protein_coding	41	c.6574-24672C>G
chrA1	14439814	C	G	PASS	intron_variant	MODIFIER	NBEA	101088046	transcript	XM_019825380.2	protein_coding	40	c.6496-24672C>G
chrA1	14439814	C	G	PASS	intron_variant	MODIFIER	NBEA	101088046	transcript	XM_023250721.1	protein_coding	40	c.6583-24672C>G
chrA1	14439814	C	G	PASS	intron_variant	MODIFIER	NBEA	101088046	transcript	XM_023250724.1	protein_coding	41	c.6592-24672C>G
chrA1	14439814	C	G	PASS	intron_variant	MODIFIER	NBEA	101088046	transcript	XM_023250731.1	protein_coding	41	c.6592-24672C>G
chrA1	14439814	C	G	PASS	intron_variant	MODIFIER	NBEA	101088046	transcript	XM_023250733.1	protein_coding	40	c.6496-24672C>G
chrA1	14439814	C	G	PASS	intron_variant	MODIFIER	NBEA	101088046	transcript	XM_023250742.1	protein_coding	33	c.5149-24672C>G
chrA1	14439920	T	C	PASS	intron_variant	MODIFIER	NBEA	101088046	transcript	XM_023250717.1	protein_coding	41	c.6592-24566T>C
chrA1	14439920	T	C	PASS	intron_variant	MODIFIER	NBEA	101088046	transcript	XM_011286341.3	protein_coding	41	c.6592-24566T>C
chrA1	14439920	T	C	PASS	intron_variant	MODIFIER	NBEA	101088046	transcript	XM_019825371.2	protein_coding	40	c.6583-24566T>C
chrA1	14439920	T	C	PASS	intron_variant	MODIFIER	NBEA	101088046	transcript	XM_019825374.2	protein_coding	41	c.6574-24566T>C
chrA1	14439920	T	C	PASS	intron_variant	MODIFIER	NBEA	101088046	transcript	XM_019825380.2	protein_coding	40	c.6496-24566T>C
chrA1	14439920	T	C	PASS	intron_variant	MODIFIER	NBEA	101088046	transcript	XM_023250721.1	protein_coding	40	c.6583-24566T>C
chrA1	14439920	T	C	PASS	intron_variant	MODIFIER	NBEA	101088046	transcript	XM_023250724.1	protein_coding	41	c.6592-24566T>C
chrA1	14439920	T	C	PASS	intron_variant	MODIFIER	NBEA	101088046	transcript	XM_023250731.1	protein_coding	41	c.6592-24566T>C
chrA1	14439920	T	C	PASS	intron_variant	MODIFIER	NBEA	101088046	transcript	XM_023250733.1	protein_coding	40	c.6496-24566T>C
chrA1	14439920	T	C	PASS	intron_variant	MODIFIER	NBEA	101088046	transcript	XM_023250742.1	protein_coding	33	c.5149-24566T>C
chrA1	14440279	A	G	PASS	intron_variant	MODIFIER	NBEA	101088046	transcript	XM_023250717.1	protein_coding	41	c.6592-24207A>G
chrA1	14440279	A	G	PASS	intron_variant	MODIFIER	NBEA	101088046	transcript	XM_011286341.3	protein_coding	41	c.6592-24207A>G
chrA1	14440279	A	G	PASS	intron_variant	MODIFIER	NBEA	101088046	transcript	XM_019825371.2	protein_coding	40	c.6583-24207A>G
chrA1	14440279	A	G	PASS	intron_variant	MODIFIER	NBEA	101088046	transcript	XM_019825374.2	protein_coding	41	c.6574-24207A>G
chrA1	14440279	A	G	PASS	intron_variant	MODIFIER	NBEA	101088046	transcript	XM_019825380.2	protein_coding	40	c.6496-24207A>G
chrA1	14440279	A	G	PASS	intron_variant	MODIFIER	NBEA	101088046	transcript	XM_023250721.1	protein_coding	40	c.6583-24207A>G
chrA1	14440279	A	G	PASS	intron_variant	MODIFIER	NBEA	101088046	transcript	XM_023250724.1	protein_coding	41	c.6592-24207A>G
chrA1	14440279	A	G	PASS	intron_variant	MODIFIER	NBEA	101088046	transcript	XM_023250731.1	protein_coding	41	c.6592-24207A>G
chrA1	14440279	A	G	PASS	intron_variant	MODIFIER	NBEA	101088046	transcript	XM_023250733.1	protein_coding	40	c.6496-24207A>G
chrA1	14440279	A	G	PASS	intron_variant	MODIFIER	NBEA	101088046	transcript	XM_023250742.1	protein_coding	33	c.5149-24207A>G
chrA1	14440629	A	T	PASS	intron_variant	MODIFIER	NBEA	101088046	transcript	XM_023250717.1	protein_coding	41	c.6592-23857A>T
chrA1	14440629	A	T	PASS	intron_variant	MODIFIER	NBEA	101088046	transcript	XM_011286341.3	protein_coding	41	c.6592-23857A>T
chrA1	14440629	A	T	PASS	intron_variant	MODIFIER	NBEA	101088046	transcript	XM_019825371.2	protein_coding	40	c.6583-23857A>T
chrA1	14440629	A	T	PASS	intron_variant	MODIFIER	NBEA	101088046	transcript	XM_019825374.2	protein_coding	41	c.6574-23857A>T
chrA1	14440629	A	T	PASS	intron_variant	MODIFIER	NBEA	101088046	transcript	XM_019825380.2	protein_coding	40	c.6496-23857A>T
chrA1	14440629	A	T	PASS	intron_variant	MODIFIER	NBEA	101088046	transcript	XM_023250721.1	protein_coding	40	c.6583-23857A>T
chrA1	14440629	A	T	PASS	intron_variant	MODIFIER	NBEA	101088046	transcript	XM_023250724.1	protein_coding	41	c.6592-23857A>T
chrA1	14440629	A	T	PASS	intron_variant	MODIFIER	NBEA	101088046	transcript	XM_023250731.1	protein_coding	41	c.6592-23857A>T
chrA1	14440629	A	T	PASS	intron_variant	MODIFIER	NBEA	101088046	transcript	XM_023250733.1	protein_coding	40	c.6496-23857A>T
chrA1	14440629	A	T	PASS	intron_variant	MODIFIER	NBEA	101088046	transcript	XM_023250742.1	protein_coding	33	c.5149-23857A>T
chrA1	14440681	A	G	PASS	intron_variant	MODIFIER	NBEA	101088046	transcript	XM_023250717.1	protein_coding	41	c.6592-23805A>G
chrA1	14440681	A	G	PASS	intron_variant	MODIFIER	NBEA	101088046	transcript	XM_011286341.3	protein_coding	41	c.6592-23805A>G
chrA1	14440681	A	G	PASS	intron_variant	MODIFIER	NBEA	101088046	transcript	XM_019825371.2	protein_coding	40	c.6583-23805A>G
chrA1	14440681	A	G	PASS	intron_variant	MODIFIER	NBEA	101088046	transcript	XM_019825374.2	protein_coding	41	c.6574-23805A>G
chrA1	14440681	A	G	PASS	intron_variant	MODIFIER	NBEA	101088046	transcript	XM_019825380.2	protein_coding	40	c.6496-23805A>G
chrA1	14440681	A	G	PASS	intron_variant	MODIFIER	NBEA	101088046	transcript	XM_023250721.1	protein_coding	40	c.6583-23805A>G
chrA1	14440681	A	G	PASS	intron_variant	MODIFIER	NBEA	101088046	transcript	XM_023250724.1	protein_coding	41	c.6592-23805A>G
chrA1	14440681	A	G	PASS	intron_variant	MODIFIER	NBEA	101088046	transcript	XM_023250731.1	protein_coding	41	c.6592-23805A>G
chrA1	14440681	A	G	PASS	intron_variant	MODIFIER	NBEA	101088046	transcript	XM_023250733.1	protein_coding	40	c.6496-23805A>G
chrA1	14440681	A	G	PASS	intron_variant	MODIFIER	NBEA	101088046	transcript	XM_023250742.1	protein_coding	33	c.5149-23805A>G
chrA1	14441150	T	C	PASS	intron_variant	MODIFIER	NBEA	101088046	transcript	XM_023250717.1	protein_coding	41	c.6592-23336T>C
chrA1	14441150	T	C	PASS	intron_variant	MODIFIER	NBEA	101088046	transcript	XM_011286341.3	protein_coding	41	c.6592-23336T>C
chrA1	14441150	T	C	PASS	intron_variant	MODIFIER	NBEA	101088046	transcript	XM_019825371.2	protein_coding	40	c.6583-23336T>C
chrA1	14441150	T	C	PASS	intron_variant	MODIFIER	NBEA	101088046	transcript	XM_019825374.2	protein_coding	41	c.6574-23336T>C
chrA1	14441150	T	C	PASS	intron_variant	MODIFIER	NBEA	101088046	transcript	XM_019825380.2	protein_coding	40	c.6496-23336T>C
chrA1	14441150	T	C	PASS	intron_variant	MODIFIER	NBEA	101088046	transcript	XM_023250721.1	protein_coding	40	c.6583-23336T>C
chrA1	14441150	T	C	PASS	intron_variant	MODIFIER	NBEA	101088046	transcript	XM_023250724.1	protein_coding	41	c.6592-23336T>C
chrA1	14441150	T	C	PASS	intron_variant	MODIFIER	NBEA	101088046	transcript	XM_023250731.1	protein_coding	41	c.6592-23336T>C
chrA1	14441150	T	C	PASS	intron_variant	MODIFIER	NBEA	101088046	transcript	XM_023250733.1	protein_coding	40	c.6496-23336T>C
chrA1	14441150	T	C	PASS	intron_variant	MODIFIER	NBEA	101088046	transcript	XM_023250742.1	protein_coding	33	c.5149-23336T>C
chrA1	14441516	T	G	PASS	intron_variant	MODIFIER	NBEA	101088046	transcript	XM_023250717.1	protein_coding	41	c.6592-22970T>G
chrA1	14441516	T	G	PASS	intron_variant	MODIFIER	NBEA	101088046	transcript	XM_011286341.3	protein_coding	41	c.6592-22970T>G
chrA1	14441516	T	G	PASS	intron_variant	MODIFIER	NBEA	101088046	transcript	XM_019825371.2	protein_coding	40	c.6583-22970T>G
chrA1	14441516	T	G	PASS	intron_variant	MODIFIER	NBEA	101088046	transcript	XM_019825374.2	protein_coding	41	c.6574-22970T>G
chrA1	14441516	T	G	PASS	intron_variant	MODIFIER	NBEA	101088046	transcript	XM_019825380.2	protein_coding	40	c.6496-22970T>G
chrA1	14441516	T	G	PASS	intron_variant	MODIFIER	NBEA	101088046	transcript	XM_023250721.1	protein_coding	40	c.6583-22970T>G
chrA1	14441516	T	G	PASS	intron_variant	MODIFIER	NBEA	101088046	transcript	XM_023250724.1	protein_coding	41	c.6592-22970T>G
chrA1	14441516	T	G	PASS	intron_variant	MODIFIER	NBEA	101088046	transcript	XM_023250731.1	protein_coding	41	c.6592-22970T>G
chrA1	14441516	T	G	PASS	intron_variant	MODIFIER	NBEA	101088046	transcript	XM_023250733.1	protein_coding	40	c.6496-22970T>G
chrA1	14441516	T	G	PASS	intron_variant	MODIFIER	NBEA	101088046	transcript	XM_023250742.1	protein_coding	33	c.5149-22970T>G
chrA1	14444842	G	A	PASS	intron_variant	MODIFIER	NBEA	101088046	transcript	XM_023250717.1	protein_coding	41	c.6592-19644G>A
chrA1	14444842	G	A	PASS	intron_variant	MODIFIER	NBEA	101088046	transcript	XM_011286341.3	protein_coding	41	c.6592-19644G>A
chrA1	14444842	G	A	PASS	intron_variant	MODIFIER	NBEA	101088046	transcript	XM_019825371.2	protein_coding	40	c.6583-19644G>A
chrA1	14444842	G	A	PASS	intron_variant	MODIFIER	NBEA	101088046	transcript	XM_019825374.2	protein_coding	41	c.6574-19644G>A
chrA1	14444842	G	A	PASS	intron_variant	MODIFIER	NBEA	101088046	transcript	XM_019825380.2	protein_coding	40	c.6496-19644G>A
chrA1	14444842	G	A	PASS	intron_variant	MODIFIER	NBEA	101088046	transcript	XM_023250721.1	protein_coding	40	c.6583-19644G>A
chrA1	14444842	G	A	PASS	intron_variant	MODIFIER	NBEA	101088046	transcript	XM_023250724.1	protein_coding	41	c.6592-19644G>A
chrA1	14444842	G	A	PASS	intron_variant	MODIFIER	NBEA	101088046	transcript	XM_023250731.1	protein_coding	41	c.6592-19644G>A
chrA1	14444842	G	A	PASS	intron_variant	MODIFIER	NBEA	101088046	transcript	XM_023250733.1	protein_coding	40	c.6496-19644G>A
chrA1	14444842	G	A	PASS	intron_variant	MODIFIER	NBEA	101088046	transcript	XM_023250742.1	protein_coding	33	c.5149-19644G>A
chrA1	14445154	A	G	PASS	intron_variant	MODIFIER	NBEA	101088046	transcript	XM_023250717.1	protein_coding	41	c.6592-19332A>G
chrA1	14445154	A	G	PASS	intron_variant	MODIFIER	NBEA	101088046	transcript	XM_011286341.3	protein_coding	41	c.6592-19332A>G
chrA1	14445154	A	G	PASS	intron_variant	MODIFIER	NBEA	101088046	transcript	XM_019825371.2	protein_coding	40	c.6583-19332A>G
chrA1	14445154	A	G	PASS	intron_variant	MODIFIER	NBEA	101088046	transcript	XM_019825374.2	protein_coding	41	c.6574-19332A>G
chrA1	14445154	A	G	PASS	intron_variant	MODIFIER	NBEA	101088046	transcript	XM_019825380.2	protein_coding	40	c.6496-19332A>G
chrA1	14445154	A	G	PASS	intron_variant	MODIFIER	NBEA	101088046	transcript	XM_023250721.1	protein_coding	40	c.6583-19332A>G
chrA1	14445154	A	G	PASS	intron_variant	MODIFIER	NBEA	101088046	transcript	XM_023250724.1	protein_coding	41	c.6592-19332A>G
chrA1	14445154	A	G	PASS	intron_variant	MODIFIER	NBEA	101088046	transcript	XM_023250731.1	protein_coding	41	c.6592-19332A>G
chrA1	14445154	A	G	PASS	intron_variant	MODIFIER	NBEA	101088046	transcript	XM_023250733.1	protein_coding	40	c.6496-19332A>G
chrA1	14445154	A	G	PASS	intron_variant	MODIFIER	NBEA	101088046	transcript	XM_023250742.1	protein_coding	33	c.5149-19332A>G
chrA1	14494907	G	T	PASS	intron_variant	MODIFIER	NBEA	101088046	transcript	XM_023250717.1	protein_coding	45	c.7041+10353G>T
chrA1	14494907	G	T	PASS	intron_variant	MODIFIER	NBEA	101088046	transcript	XM_011286341.3	protein_coding	45	c.7041+10353G>T
chrA1	14494907	G	T	PASS	intron_variant	MODIFIER	NBEA	101088046	transcript	XM_019825371.2	protein_coding	44	c.7032+10353G>T
chrA1	14494907	G	T	PASS	intron_variant	MODIFIER	NBEA	101088046	transcript	XM_019825374.2	protein_coding	45	c.7023+10353G>T
chrA1	14494907	G	T	PASS	intron_variant	MODIFIER	NBEA	101088046	transcript	XM_019825380.2	protein_coding	44	c.6945+10353G>T
chrA1	14494907	G	T	PASS	intron_variant	MODIFIER	NBEA	101088046	transcript	XM_023250721.1	protein_coding	44	c.7032+10353G>T
chrA1	14494907	G	T	PASS	intron_variant	MODIFIER	NBEA	101088046	transcript	XM_023250724.1	protein_coding	45	c.7041+10353G>T
chrA1	14494907	G	T	PASS	intron_variant	MODIFIER	NBEA	101088046	transcript	XM_023250731.1	protein_coding	45	c.7041+10353G>T
chrA1	14494907	G	T	PASS	intron_variant	MODIFIER	NBEA	101088046	transcript	XM_023250733.1	protein_coding	44	c.6945+10353G>T
chrA1	14494907	G	T	PASS	intron_variant	MODIFIER	NBEA	101088046	transcript	XM_023250742.1	protein_coding	37	c.5598+10353G>T
chrA1	14500802	CCTT	C	PASS	intron_variant	MODIFIER	NBEA	101088046	transcript	XM_023250717.1	protein_coding	45	c.7042-4963_7042-4961delCTT
chrA1	14500802	CCTT	C	PASS	intron_variant	MODIFIER	NBEA	101088046	transcript	XM_011286341.3	protein_coding	45	c.7042-4963_7042-4961delCTT
chrA1	14500802	CCTT	C	PASS	intron_variant	MODIFIER	NBEA	101088046	transcript	XM_019825371.2	protein_coding	44	c.7033-4963_7033-4961delCTT
chrA1	14500802	CCTT	C	PASS	intron_variant	MODIFIER	NBEA	101088046	transcript	XM_019825374.2	protein_coding	45	c.7024-4963_7024-4961delCTT
chrA1	14500802	CCTT	C	PASS	intron_variant	MODIFIER	NBEA	101088046	transcript	XM_019825380.2	protein_coding	44	c.6946-4963_6946-4961delCTT
chrA1	14500802	CCTT	C	PASS	intron_variant	MODIFIER	NBEA	101088046	transcript	XM_023250721.1	protein_coding	44	c.7033-4963_7033-4961delCTT
chrA1	14500802	CCTT	C	PASS	intron_variant	MODIFIER	NBEA	101088046	transcript	XM_023250724.1	protein_coding	45	c.7042-4963_7042-4961delCTT
chrA1	14500802	CCTT	C	PASS	intron_variant	MODIFIER	NBEA	101088046	transcript	XM_023250731.1	protein_coding	45	c.7042-4963_7042-4961delCTT
chrA1	14500802	CCTT	C	PASS	intron_variant	MODIFIER	NBEA	101088046	transcript	XM_023250733.1	protein_coding	44	c.6946-4963_6946-4961delCTT
chrA1	14500802	CCTT	C	PASS	intron_variant	MODIFIER	NBEA	101088046	transcript	XM_023250742.1	protein_coding	37	c.5599-4963_5599-4961delCTT
chrA1	14516911	G	GA	PASS	intron_variant	MODIFIER	NBEA	101088046	transcript	XM_023250717.1	protein_coding	47	c.7302+644_7302+645insA
chrA1	14516911	G	GA	PASS	intron_variant	MODIFIER	NBEA	101088046	transcript	XM_011286341.3	protein_coding	47	c.7302+644_7302+645insA
chrA1	14516911	G	GA	PASS	intron_variant	MODIFIER	NBEA	101088046	transcript	XM_019825371.2	protein_coding	46	c.7293+644_7293+645insA
chrA1	14516911	G	GA	PASS	intron_variant	MODIFIER	NBEA	101088046	transcript	XM_019825374.2	protein_coding	47	c.7284+644_7284+645insA
chrA1	14516911	G	GA	PASS	intron_variant	MODIFIER	NBEA	101088046	transcript	XM_019825380.2	protein_coding	46	c.7206+644_7206+645insA
chrA1	14516911	G	GA	PASS	intron_variant	MODIFIER	NBEA	101088046	transcript	XM_023250721.1	protein_coding	46	c.7293+644_7293+645insA
chrA1	14516911	G	GA	PASS	intron_variant	MODIFIER	NBEA	101088046	transcript	XM_023250724.1	protein_coding	47	c.7302+644_7302+645insA
chrA1	14516911	G	GA	PASS	intron_variant	MODIFIER	NBEA	101088046	transcript	XM_023250731.1	protein_coding	47	c.7302+644_7302+645insA
chrA1	14516911	G	GA	PASS	intron_variant	MODIFIER	NBEA	101088046	transcript	XM_023250733.1	protein_coding	46	c.7206+644_7206+645insA
chrA1	14516911	G	GA	PASS	intron_variant	MODIFIER	NBEA	101088046	transcript	XM_023250742.1	protein_coding	39	c.5859+644_5859+645insA
chrA1	14562242	T	A	PASS	intron_variant	MODIFIER	NBEA	101088046	transcript	XM_023250717.1	protein_coding	49	c.7624-4234T>A
chrA1	14562242	T	A	PASS	intron_variant	MODIFIER	NBEA	101088046	transcript	XM_011286341.3	protein_coding	49	c.7624-4621T>A
chrA1	14562242	T	A	PASS	intron_variant	MODIFIER	NBEA	101088046	transcript	XM_019825371.2	protein_coding	48	c.7615-4621T>A
chrA1	14562242	T	A	PASS	intron_variant	MODIFIER	NBEA	101088046	transcript	XM_019825374.2	protein_coding	49	c.7606-4234T>A
chrA1	14562242	T	A	PASS	intron_variant	MODIFIER	NBEA	101088046	transcript	XM_019825380.2	protein_coding	48	c.7528-4621T>A
chrA1	14562242	T	A	PASS	intron_variant	MODIFIER	NBEA	101088046	transcript	XM_023250721.1	protein_coding	48	c.7615-4234T>A
chrA1	14562242	T	A	PASS	intron_variant	MODIFIER	NBEA	101088046	transcript	XM_023250724.1	protein_coding	49	c.7624-4234T>A
chrA1	14562242	T	A	PASS	intron_variant	MODIFIER	NBEA	101088046	transcript	XM_023250731.1	protein_coding	49	c.7624-4621T>A
chrA1	14562242	T	A	PASS	intron_variant	MODIFIER	NBEA	101088046	transcript	XM_023250733.1	protein_coding	48	c.7528-4234T>A
chrA1	14562242	T	A	PASS	intron_variant	MODIFIER	NBEA	101088046	transcript	XM_023250742.1	protein_coding	41	c.6181-4234T>A
chrA1	14605849	G	A	PASS	intergenic_region	MODIFIER	NBEA-LOC109492555	101088046-109492555	intergenic_region	101088046-109492555		-1	n.14605849G>A
chrA1	14620081	C	G	PASS	intergenic_region	MODIFIER	NBEA-LOC109492555	101088046-109492555	intergenic_region	101088046-109492555		-1	n.14620081C>G
chrA1	14703214	T	C	PASS	intron_variant	MODIFIER	DCLK1	101083643	transcript	XM_023250781.1	protein_coding	15	c.1947+3643A>G
chrA1	14703214	T	C	PASS	intron_variant	MODIFIER	DCLK1	101083643	transcript	XM_011286161.3	protein_coding	11	c.1023+3643A>G
chrA1	14703214	T	C	PASS	intron_variant	MODIFIER	DCLK1	101083643	transcript	XM_023250785.1	protein_coding	15	c.1944+3643A>G
chrA1	14703214	T	C	PASS	intron_variant	MODIFIER	DCLK1	101083643	transcript	XM_011286192.3	protein_coding	11	c.1023+3643A>G
chrA1	14703214	T	C	PASS	intron_variant	MODIFIER	DCLK1	101083643	transcript	XM_023250793.1	protein_coding	15	c.1947+3643A>G
chrA1	14703214	T	C	PASS	intron_variant	MODIFIER	DCLK1	101083643	transcript	XM_023250802.1	protein_coding	15	c.1944+3643A>G
chrA1	15077545	A	ATG	PASS	intron_variant	MODIFIER	SOHLH2	101084762	transcript	XM_019825441.2	protein_coding	9	c.1156+2139_1156+2140insCA
chrA1	15077545	A	ATG	PASS	intron_variant	MODIFIER	SOHLH2	101084762	transcript	XM_006927229.3	protein_coding	9	c.1156+2139_1156+2140insCA
chrA1	15077545	A	ATG	PASS	intron_variant	MODIFIER	SOHLH2	101084762	transcript	XM_019825451.2	protein_coding	8	c.1051+2139_1051+2140insCA
chrA1	15369320	C	T	PASS	intergenic_region	MODIFIER	CCNA1-SERTM1	101085426-101085682	intergenic_region	101085426-101085682		-1	n.15369320C>T
chrA1	15371805	G	A	PASS	intergenic_region	MODIFIER	CCNA1-SERTM1	101085426-101085682	intergenic_region	101085426-101085682		-1	n.15371805G>A
chrA1	15441360	A	G	PASS	intergenic_region	MODIFIER	CCNA1-SERTM1	101085426-101085682	intergenic_region	101085426-101085682		-1	n.15441360A>G
chrA1	15670260	A	T	PASS	intron_variant	MODIFIER	SMAD9	101085942	transcript	XM_023250900.1	protein_coding	8	c.1261-3254T>A
chrA1	15670260	A	T	PASS	intron_variant	MODIFIER	SMAD9	101085942	transcript	XM_023250904.1	protein_coding	7	c.1150-3254T>A
chrA1	15670260	A	T	PASS	intron_variant	MODIFIER	SMAD9	101085942	transcript	XM_023250902.1	protein_coding	7	c.1261-3254T>A
chrA1	15670260	A	T	PASS	intron_variant	MODIFIER	SMAD9	101085942	transcript	XM_023250903.1	protein_coding	6	c.1261-3254T>A
chrA1	15670260	A	T	PASS	intron_variant	MODIFIER	SMAD9	101085942	transcript	XM_023250901.1	protein_coding	7	c.1261-3254T>A
chrA1	15670260	A	T	PASS	intron_variant	MODIFIER	SMAD9	101085942	transcript	XR_002740780.1	pseudogene	8	n.1809-3254T>A
chrA1	15733438	TC	T	PASS	intron_variant	MODIFIER	SMAD9	101085942	transcript	XM_023250900.1	protein_coding	3	c.-278+3949delG
chrA1	15733438	TC	T	PASS	intron_variant	MODIFIER	SMAD9	101085942	transcript	XM_023250904.1	protein_coding	3	c.-278+3949delG
chrA1	15733438	TC	T	PASS	intron_variant	MODIFIER	SMAD9	101085942	transcript	XM_023250902.1	protein_coding	2	c.-278+12618delG
chrA1	15733438	TC	T	PASS	intron_variant	MODIFIER	SMAD9	101085942	transcript	XM_023250903.1	protein_coding	1	c.-278+14173delG
chrA1	15733438	TC	T	PASS	intron_variant	MODIFIER	SMAD9	101085942	transcript	XM_023250901.1	protein_coding	2	c.-278+3949delG
chrA1	15733438	TC	T	PASS	intron_variant	MODIFIER	SMAD9	101085942	transcript	XR_002740780.1	pseudogene	3	n.342+3949delG
chrA1	15934735	AATAT	A	PASS	intron_variant	MODIFIER	LOC111559720	111559720	transcript	XR_002740846.1	pseudogene	4	n.469+1842_469+1845delATAT
chrA1	15934735	AATAT	A	PASS	intron_variant	MODIFIER	LOC111559720	111559720	transcript	XR_002740848.1	pseudogene	3	n.382+1842_382+1845delATAT
chrA1	15938887	C	A	PASS	intron_variant	MODIFIER	LOC111559720	111559720	transcript	XR_002740846.1	pseudogene	4	n.469+5993C>A
chrA1	15938887	C	A	PASS	intron_variant	MODIFIER	LOC111559720	111559720	transcript	XR_002740848.1	pseudogene	3	n.382+5993C>A
chrA1	15940694	C	T	PASS	intron_variant	MODIFIER	LOC111559720	111559720	transcript	XR_002740846.1	pseudogene	4	n.469+7800C>T
chrA1	15940694	C	T	PASS	intron_variant	MODIFIER	LOC111559720	111559720	transcript	XR_002740848.1	pseudogene	3	n.382+7800C>T
chrA1	15940945	C	G	PASS	intron_variant	MODIFIER	LOC111559720	111559720	transcript	XR_002740846.1	pseudogene	4	n.469+8051C>G
chrA1	15940945	C	G	PASS	intron_variant	MODIFIER	LOC111559720	111559720	transcript	XR_002740848.1	pseudogene	3	n.382+8051C>G
chrA1	15940976	A	G	PASS	intron_variant	MODIFIER	LOC111559720	111559720	transcript	XR_002740846.1	pseudogene	4	n.469+8082A>G
chrA1	15940976	A	G	PASS	intron_variant	MODIFIER	LOC111559720	111559720	transcript	XR_002740848.1	pseudogene	3	n.382+8082A>G
chrA1	15943763	G	A	PASS	intron_variant	MODIFIER	LOC111559720	111559720	transcript	XR_002740846.1	pseudogene	4	n.469+10869G>A
chrA1	15943763	G	A	PASS	intron_variant	MODIFIER	LOC111559720	111559720	transcript	XR_002740848.1	pseudogene	3	n.382+10869G>A
chrA1	15944316	T	A	PASS	intron_variant	MODIFIER	LOC111559720	111559720	transcript	XR_002740846.1	pseudogene	4	n.469+11422T>A
chrA1	15944316	T	A	PASS	intron_variant	MODIFIER	LOC111559720	111559720	transcript	XR_002740848.1	pseudogene	3	n.382+11422T>A
chrA1	15947345	A	C	PASS	intron_variant	MODIFIER	LOC111559720	111559720	transcript	XR_002740846.1	pseudogene	4	n.469+14451A>C
chrA1	15947345	A	C	PASS	intron_variant	MODIFIER	LOC111559720	111559720	transcript	XR_002740848.1	pseudogene	3	n.382+14451A>C
chrA1	15947823	C	A	PASS	intron_variant	MODIFIER	LOC111559720	111559720	transcript	XR_002740846.1	pseudogene	4	n.469+14929C>A
chrA1	15947823	C	A	PASS	intron_variant	MODIFIER	LOC111559720	111559720	transcript	XR_002740848.1	pseudogene	3	n.382+14929C>A
chrA1	15948329	A	G	PASS	intron_variant	MODIFIER	LOC111559720	111559720	transcript	XR_002740846.1	pseudogene	4	n.469+15435A>G
chrA1	15948329	A	G	PASS	intron_variant	MODIFIER	LOC111559720	111559720	transcript	XR_002740848.1	pseudogene	3	n.382+15435A>G
chrA1	15949923	T	A	PASS	intron_variant	MODIFIER	LOC111559720	111559720	transcript	XR_002740846.1	pseudogene	4	n.469+17029T>A
chrA1	15949923	T	A	PASS	intron_variant	MODIFIER	LOC111559720	111559720	transcript	XR_002740848.1	pseudogene	3	n.382+17029T>A
chrA1	15953299	C	T	PASS	intron_variant	MODIFIER	LOC111559720	111559720	transcript	XR_002740846.1	pseudogene	4	n.470-15916C>T
chrA1	15953299	C	T	PASS	intron_variant	MODIFIER	LOC111559720	111559720	transcript	XR_002740848.1	pseudogene	3	n.383-15916C>T
chrA1	15953468	A	C	PASS	intron_variant	MODIFIER	LOC111559720	111559720	transcript	XR_002740846.1	pseudogene	4	n.470-15747A>C
chrA1	15953468	A	C	PASS	intron_variant	MODIFIER	LOC111559720	111559720	transcript	XR_002740848.1	pseudogene	3	n.383-15747A>C
chrA1	15955335	G	A	PASS	intron_variant	MODIFIER	LOC111559720	111559720	transcript	XR_002740846.1	pseudogene	4	n.470-13880G>A
chrA1	15955335	G	A	PASS	intron_variant	MODIFIER	LOC111559720	111559720	transcript	XR_002740848.1	pseudogene	3	n.383-13880G>A
chrA1	15964705	A	G	PASS	intron_variant	MODIFIER	LOC111559720	111559720	transcript	XR_002740846.1	pseudogene	4	n.470-4510A>G
chrA1	15964705	A	G	PASS	intron_variant	MODIFIER	LOC111559720	111559720	transcript	XR_002740848.1	pseudogene	3	n.383-4510A>G
chrA1	15974820	A	G	PASS	intergenic_region	MODIFIER	LOC111559720-POSTN	111559720-101088807	intergenic_region	111559720-101088807		-1	n.15974820A>G
chrA1	15978700	G	A	PASS	intergenic_region	MODIFIER	LOC111559720-POSTN	111559720-101088807	intergenic_region	111559720-101088807		-1	n.15978700G>A
chrA1	15979804	T	G	PASS	intergenic_region	MODIFIER	LOC111559720-POSTN	111559720-101088807	intergenic_region	111559720-101088807		-1	n.15979804T>G
chrA1	15981879	A	G	PASS	intergenic_region	MODIFIER	LOC111559720-POSTN	111559720-101088807	intergenic_region	111559720-101088807		-1	n.15981879A>G
chrA1	15982246	GA	G	PASS	intergenic_region	MODIFIER	LOC111559720-POSTN	111559720-101088807	intergenic_region	111559720-101088807		-1	n.15982247delA
chrA1	15983702	G	A	PASS	intergenic_region	MODIFIER	LOC111559720-POSTN	111559720-101088807	intergenic_region	111559720-101088807		-1	n.15983702G>A
chrA1	15985495	A	G	PASS	intergenic_region	MODIFIER	LOC111559720-POSTN	111559720-101088807	intergenic_region	111559720-101088807		-1	n.15985495A>G
chrA1	15989534	C	T	PASS	intergenic_region	MODIFIER	LOC111559720-POSTN	111559720-101088807	intergenic_region	111559720-101088807		-1	n.15989534C>T
chrA1	15989868	A	G	PASS	intergenic_region	MODIFIER	LOC111559720-POSTN	111559720-101088807	intergenic_region	111559720-101088807		-1	n.15989868A>G
chrA1	15989910	T	G	PASS	intergenic_region	MODIFIER	LOC111559720-POSTN	111559720-101088807	intergenic_region	111559720-101088807		-1	n.15989910T>G
chrA1	15991481	T	C	PASS	intergenic_region	MODIFIER	LOC111559720-POSTN	111559720-101088807	intergenic_region	111559720-101088807		-1	n.15991481T>C
chrA1	15994597	A	AT	PASS	intergenic_region	MODIFIER	LOC111559720-POSTN	111559720-101088807	intergenic_region	111559720-101088807		-1	n.15994597_15994598insT
chrA1	15997307	TTTA	T	PASS	intergenic_region	MODIFIER	LOC111559720-POSTN	111559720-101088807	intergenic_region	111559720-101088807		-1	n.15997308_15997310delTTA
chrA1	15997917	A	C	PASS	intergenic_region	MODIFIER	LOC111559720-POSTN	111559720-101088807	intergenic_region	111559720-101088807		-1	n.15997917A>C
chrA1	16000367	G	T	PASS	intergenic_region	MODIFIER	LOC111559720-POSTN	111559720-101088807	intergenic_region	111559720-101088807		-1	n.16000367G>T
chrA1	16002337	G	C	PASS	intergenic_region	MODIFIER	LOC111559720-POSTN	111559720-101088807	intergenic_region	111559720-101088807		-1	n.16002337G>C
chrA1	16003260	G	A	PASS	intergenic_region	MODIFIER	LOC111559720-POSTN	111559720-101088807	intergenic_region	111559720-101088807		-1	n.16003260G>A
chrA1	16011886	T	A	PASS	intergenic_region	MODIFIER	LOC111559720-POSTN	111559720-101088807	intergenic_region	111559720-101088807		-1	n.16011886T>A
chrA1	16012887	T	C	PASS	intergenic_region	MODIFIER	LOC111559720-POSTN	111559720-101088807	intergenic_region	111559720-101088807		-1	n.16012887T>C
chrA1	16019049	C	T	PASS	intergenic_region	MODIFIER	LOC111559720-POSTN	111559720-101088807	intergenic_region	111559720-101088807		-1	n.16019049C>T
chrA1	16022949	C	T	PASS	intergenic_region	MODIFIER	LOC111559720-POSTN	111559720-101088807	intergenic_region	111559720-101088807		-1	n.16022949C>T
chrA1	16024907	T	C	PASS	intergenic_region	MODIFIER	LOC111559720-POSTN	111559720-101088807	intergenic_region	111559720-101088807		-1	n.16024907T>C
chrA1	16025517	G	C	PASS	intergenic_region	MODIFIER	LOC111559720-POSTN	111559720-101088807	intergenic_region	111559720-101088807		-1	n.16025517G>C
chrA1	16026387	G	A	PASS	intergenic_region	MODIFIER	LOC111559720-POSTN	111559720-101088807	intergenic_region	111559720-101088807		-1	n.16026387G>A
chrA1	16026501	T	G	PASS	intergenic_region	MODIFIER	LOC111559720-POSTN	111559720-101088807	intergenic_region	111559720-101088807		-1	n.16026501T>G
chrA1	16027031	C	T	PASS	intergenic_region	MODIFIER	LOC111559720-POSTN	111559720-101088807	intergenic_region	111559720-101088807		-1	n.16027031C>T
chrA1	16027471	G	A	PASS	intergenic_region	MODIFIER	LOC111559720-POSTN	111559720-101088807	intergenic_region	111559720-101088807		-1	n.16027471G>A
chrA1	16030242	C	T	PASS	intergenic_region	MODIFIER	LOC111559720-POSTN	111559720-101088807	intergenic_region	111559720-101088807		-1	n.16030242C>T
chrA1	16030537	A	T	PASS	intergenic_region	MODIFIER	LOC111559720-POSTN	111559720-101088807	intergenic_region	111559720-101088807		-1	n.16030537A>T
chrA1	16030829	A	G	PASS	intergenic_region	MODIFIER	LOC111559720-POSTN	111559720-101088807	intergenic_region	111559720-101088807		-1	n.16030829A>G
chrA1	16032972	G	T	PASS	intergenic_region	MODIFIER	LOC111559720-POSTN	111559720-101088807	intergenic_region	111559720-101088807		-1	n.16032972G>T
chrA1	16033630	C	G	PASS	intergenic_region	MODIFIER	LOC111559720-POSTN	111559720-101088807	intergenic_region	111559720-101088807		-1	n.16033630C>G
chrA1	16034070	T	C	PASS	intergenic_region	MODIFIER	LOC111559720-POSTN	111559720-101088807	intergenic_region	111559720-101088807		-1	n.16034070T>C
chrA1	16037463	C	T	PASS	intergenic_region	MODIFIER	LOC111559720-POSTN	111559720-101088807	intergenic_region	111559720-101088807		-1	n.16037463C>T
chrA1	16038063	G	A	PASS	intergenic_region	MODIFIER	LOC111559720-POSTN	111559720-101088807	intergenic_region	111559720-101088807		-1	n.16038063G>A
chrA1	16039721	A	G	PASS	intergenic_region	MODIFIER	LOC111559720-POSTN	111559720-101088807	intergenic_region	111559720-101088807		-1	n.16039721A>G
chrA1	16042479	G	A	PASS	intergenic_region	MODIFIER	LOC111559720-POSTN	111559720-101088807	intergenic_region	111559720-101088807		-1	n.16042479G>A
chrA1	16043845	C	G	PASS	intergenic_region	MODIFIER	LOC111559720-POSTN	111559720-101088807	intergenic_region	111559720-101088807		-1	n.16043845C>G
chrA1	16045820	A	G	PASS	intergenic_region	MODIFIER	LOC111559720-POSTN	111559720-101088807	intergenic_region	111559720-101088807		-1	n.16045820A>G
chrA1	16051762	AG	A	PASS	intergenic_region	MODIFIER	LOC111559720-POSTN	111559720-101088807	intergenic_region	111559720-101088807		-1	n.16051763delG
chrA1	16051837	G	T	PASS	intergenic_region	MODIFIER	LOC111559720-POSTN	111559720-101088807	intergenic_region	111559720-101088807		-1	n.16051837G>T
chrA1	16054964	G	A	PASS	intergenic_region	MODIFIER	LOC111559720-POSTN	111559720-101088807	intergenic_region	111559720-101088807		-1	n.16054964G>A
chrA1	16062429	G	T	PASS	intergenic_region	MODIFIER	LOC111559720-POSTN	111559720-101088807	intergenic_region	111559720-101088807		-1	n.16062429G>T
chrA1	16067691	T	C	PASS	intergenic_region	MODIFIER	LOC111559720-POSTN	111559720-101088807	intergenic_region	111559720-101088807		-1	n.16067691T>C
chrA1	16068231	G	A	PASS	intergenic_region	MODIFIER	LOC111559720-POSTN	111559720-101088807	intergenic_region	111559720-101088807		-1	n.16068231G>A
chrA1	16075963	A	G	PASS	intergenic_region	MODIFIER	LOC111559720-POSTN	111559720-101088807	intergenic_region	111559720-101088807		-1	n.16075963A>G
chrA1	16078973	C	G	PASS	intergenic_region	MODIFIER	LOC111559720-POSTN	111559720-101088807	intergenic_region	111559720-101088807		-1	n.16078973C>G
chrA1	16080141	G	T	PASS	intergenic_region	MODIFIER	LOC111559720-POSTN	111559720-101088807	intergenic_region	111559720-101088807		-1	n.16080141G>T
chrA1	16086485	A	G	PASS	intergenic_region	MODIFIER	LOC111559720-POSTN	111559720-101088807	intergenic_region	111559720-101088807		-1	n.16086485A>G
chrA1	16088368	GTAGCCCA	G	PASS	intergenic_region	MODIFIER	LOC111559720-POSTN	111559720-101088807	intergenic_region	111559720-101088807		-1	n.16088369_16088375delTAGCCCA
chrA1	16088851	T	A	PASS	intergenic_region	MODIFIER	LOC111559720-POSTN	111559720-101088807	intergenic_region	111559720-101088807		-1	n.16088851T>A
chrA1	16092622	A	G	PASS	intergenic_region	MODIFIER	LOC111559720-POSTN	111559720-101088807	intergenic_region	111559720-101088807		-1	n.16092622A>G
chrA1	16092635	G	C	PASS	intergenic_region	MODIFIER	LOC111559720-POSTN	111559720-101088807	intergenic_region	111559720-101088807		-1	n.16092635G>C
chrA1	16092929	T	G	PASS	intergenic_region	MODIFIER	LOC111559720-POSTN	111559720-101088807	intergenic_region	111559720-101088807		-1	n.16092929T>G
chrA1	16092989	G	GT	PASS	intergenic_region	MODIFIER	LOC111559720-POSTN	111559720-101088807	intergenic_region	111559720-101088807		-1	n.16092989_16092990insT
chrA1	16093111	A	G	PASS	intergenic_region	MODIFIER	LOC111559720-POSTN	111559720-101088807	intergenic_region	111559720-101088807		-1	n.16093111A>G
chrA1	16093492	C	T	PASS	intergenic_region	MODIFIER	LOC111559720-POSTN	111559720-101088807	intergenic_region	111559720-101088807		-1	n.16093492C>T
chrA1	16093593	GCCCA	G	PASS	intergenic_region	MODIFIER	LOC111559720-POSTN	111559720-101088807	intergenic_region	111559720-101088807		-1	n.16093594_16093597delCCCA
chrA1	16093673	C	G	PASS	intergenic_region	MODIFIER	LOC111559720-POSTN	111559720-101088807	intergenic_region	111559720-101088807		-1	n.16093673C>G
chrA1	16093998	T	G	PASS	intergenic_region	MODIFIER	LOC111559720-POSTN	111559720-101088807	intergenic_region	111559720-101088807		-1	n.16093998T>G
chrA1	16094059	C	A	PASS	intergenic_region	MODIFIER	LOC111559720-POSTN	111559720-101088807	intergenic_region	111559720-101088807		-1	n.16094059C>A
chrA1	16094234	T	TTC	PASS	intergenic_region	MODIFIER	LOC111559720-POSTN	111559720-101088807	intergenic_region	111559720-101088807		-1	n.16094234_16094235insTC
chrA1	16094298	C	A	PASS	intergenic_region	MODIFIER	LOC111559720-POSTN	111559720-101088807	intergenic_region	111559720-101088807		-1	n.16094298C>A
chrA1	16094577	T	C	PASS	intergenic_region	MODIFIER	LOC111559720-POSTN	111559720-101088807	intergenic_region	111559720-101088807		-1	n.16094577T>C
chrA1	16094694	C	A	PASS	intergenic_region	MODIFIER	LOC111559720-POSTN	111559720-101088807	intergenic_region	111559720-101088807		-1	n.16094694C>A
chrA1	16094804	T	TGTAG	PASS	intergenic_region	MODIFIER	LOC111559720-POSTN	111559720-101088807	intergenic_region	111559720-101088807		-1	n.16094804_16094805insGTAG
chrA1	16094869	A	C	PASS	intergenic_region	MODIFIER	LOC111559720-POSTN	111559720-101088807	intergenic_region	111559720-101088807		-1	n.16094869A>C
chrA1	16095001	T	C	PASS	intergenic_region	MODIFIER	LOC111559720-POSTN	111559720-101088807	intergenic_region	111559720-101088807		-1	n.16095001T>C
chrA1	16095007	GCTCT	G	PASS	intergenic_region	MODIFIER	LOC111559720-POSTN	111559720-101088807	intergenic_region	111559720-101088807		-1	n.16095008_16095011delCTCT
chrA1	16095140	G	A	PASS	intergenic_region	MODIFIER	LOC111559720-POSTN	111559720-101088807	intergenic_region	111559720-101088807		-1	n.16095140G>A
chrA1	16095185	T	TA	PASS	intergenic_region	MODIFIER	LOC111559720-POSTN	111559720-101088807	intergenic_region	111559720-101088807		-1	n.16095185_16095186insA
chrA1	16095455	G	A	PASS	intergenic_region	MODIFIER	LOC111559720-POSTN	111559720-101088807	intergenic_region	111559720-101088807		-1	n.16095455G>A
chrA1	16095492	ATTTG	A	PASS	intergenic_region	MODIFIER	LOC111559720-POSTN	111559720-101088807	intergenic_region	111559720-101088807		-1	n.16095493_16095496delTTTG
chrA1	16095865	A	G	PASS	intergenic_region	MODIFIER	LOC111559720-POSTN	111559720-101088807	intergenic_region	111559720-101088807		-1	n.16095865A>G
chrA1	16096062	G	A	PASS	intergenic_region	MODIFIER	LOC111559720-POSTN	111559720-101088807	intergenic_region	111559720-101088807		-1	n.16096062G>A
chrA1	16096145	T	C	PASS	intergenic_region	MODIFIER	LOC111559720-POSTN	111559720-101088807	intergenic_region	111559720-101088807		-1	n.16096145T>C
chrA1	16096182	G	GTTT	PASS	intergenic_region	MODIFIER	LOC111559720-POSTN	111559720-101088807	intergenic_region	111559720-101088807		-1	n.16096182_16096183insTTT
chrA1	16096217	T	TCTTC	PASS	intergenic_region	MODIFIER	LOC111559720-POSTN	111559720-101088807	intergenic_region	111559720-101088807		-1	n.16096217_16096218insCTTC
chrA1	16096887	C	T	PASS	intergenic_region	MODIFIER	LOC111559720-POSTN	111559720-101088807	intergenic_region	111559720-101088807		-1	n.16096887C>T
chrA1	16096983	TTA	T	PASS	intergenic_region	MODIFIER	LOC111559720-POSTN	111559720-101088807	intergenic_region	111559720-101088807		-1	n.16096984_16096985delTA
chrA1	16097206	T	G	PASS	intergenic_region	MODIFIER	LOC111559720-POSTN	111559720-101088807	intergenic_region	111559720-101088807		-1	n.16097206T>G
chrA1	16097654	A	G	PASS	intergenic_region	MODIFIER	LOC111559720-POSTN	111559720-101088807	intergenic_region	111559720-101088807		-1	n.16097654A>G
chrA1	16097676	A	C	PASS	intergenic_region	MODIFIER	LOC111559720-POSTN	111559720-101088807	intergenic_region	111559720-101088807		-1	n.16097676A>C
chrA1	16098376	T	C	PASS	intergenic_region	MODIFIER	LOC111559720-POSTN	111559720-101088807	intergenic_region	111559720-101088807		-1	n.16098376T>C
chrA1	16100658	A	T	PASS	intergenic_region	MODIFIER	LOC111559720-POSTN	111559720-101088807	intergenic_region	111559720-101088807		-1	n.16100658A>T
chrA1	16101817	G	A	PASS	intergenic_region	MODIFIER	LOC111559720-POSTN	111559720-101088807	intergenic_region	111559720-101088807		-1	n.16101817G>A
chrA1	16102545	T	C	PASS	intergenic_region	MODIFIER	LOC111559720-POSTN	111559720-101088807	intergenic_region	111559720-101088807		-1	n.16102545T>C
chrA1	16104893	T	C	PASS	intergenic_region	MODIFIER	LOC111559720-POSTN	111559720-101088807	intergenic_region	111559720-101088807		-1	n.16104893T>C
chrA1	16104996	A	G	PASS	intergenic_region	MODIFIER	LOC111559720-POSTN	111559720-101088807	intergenic_region	111559720-101088807		-1	n.16104996A>G
chrA1	16105498	C	T	PASS	intergenic_region	MODIFIER	LOC111559720-POSTN	111559720-101088807	intergenic_region	111559720-101088807		-1	n.16105498C>T
chrA1	16105998	A	C	PASS	intergenic_region	MODIFIER	LOC111559720-POSTN	111559720-101088807	intergenic_region	111559720-101088807		-1	n.16105998A>C
chrA1	16107239	G	A	PASS	intergenic_region	MODIFIER	LOC111559720-POSTN	111559720-101088807	intergenic_region	111559720-101088807		-1	n.16107239G>A
chrA1	16109211	A	G	PASS	intergenic_region	MODIFIER	LOC111559720-POSTN	111559720-101088807	intergenic_region	111559720-101088807		-1	n.16109211A>G
chrA1	16114547	T	A	PASS	intergenic_region	MODIFIER	LOC111559720-POSTN	111559720-101088807	intergenic_region	111559720-101088807		-1	n.16114547T>A
chrA1	16159853	C	T	PASS	intergenic_region	MODIFIER	LOC111559720-POSTN	111559720-101088807	intergenic_region	111559720-101088807		-1	n.16159853C>T
chrA1	16344289	C	T	PASS	intron_variant	MODIFIER	POSTN	101088807	transcript	XM_011284921.3	protein_coding	16	c.2009-1617G>A
chrA1	16344289	C	T	PASS	intron_variant	MODIFIER	POSTN	101088807	transcript	XM_011285020.3	protein_coding	16	c.2008+2530G>A
chrA1	16344289	C	T	PASS	intron_variant	MODIFIER	POSTN	101088807	transcript	XM_011285062.3	protein_coding	16	c.2008+2530G>A
chrA1	16344289	C	T	PASS	intron_variant	MODIFIER	POSTN	101088807	transcript	XM_011284946.3	protein_coding	16	c.2008+2530G>A
chrA1	16344289	C	T	PASS	intron_variant	MODIFIER	POSTN	101088807	transcript	XM_011284973.3	protein_coding	16	c.2009-1617G>A
chrA1	16344289	C	T	PASS	intron_variant	MODIFIER	POSTN	101088807	transcript	XM_011284999.3	protein_coding	16	c.2009-1617G>A
chrA1	16344289	C	T	PASS	intron_variant	MODIFIER	POSTN	101088807	transcript	XM_011285038.3	protein_coding	16	c.2008+2530G>A
chrA1	16682955	GGCTCAGTTGGTTAAGCATCCTACTCTTGACTTCA	G	PASS	intergenic_region	MODIFIER	LOC111557024-LOC111561913	111557024-111561913	intergenic_region	111557024-111561913		-1	n.16682956_16682989delGCTCAGTTGGTTAAGCATCCTACTCTTGACTTCA
chrA1	16887518	A	G	PASS	intergenic_region	MODIFIER	LOC111561913-LOC109497541	111561913-109497541	intergenic_region	111561913-109497541		-1	n.16887518A>G
chrA1	16887611	G	A	PASS	intergenic_region	MODIFIER	LOC111561913-LOC109497541	111561913-109497541	intergenic_region	111561913-109497541		-1	n.16887611G>A
chrA1	16887801	G	T	PASS	intergenic_region	MODIFIER	LOC111561913-LOC109497541	111561913-109497541	intergenic_region	111561913-109497541		-1	n.16887801G>T
chrA1	16889687	C	A	PASS	intergenic_region	MODIFIER	LOC111561913-LOC109497541	111561913-109497541	intergenic_region	111561913-109497541		-1	n.16889687C>A
chrA1	16892122	G	A	PASS	intergenic_region	MODIFIER	LOC111561913-LOC109497541	111561913-109497541	intergenic_region	111561913-109497541		-1	n.16892122G>A
chrA1	16899989	C	T	PASS	intergenic_region	MODIFIER	LOC111561913-LOC109497541	111561913-109497541	intergenic_region	111561913-109497541		-1	n.16899989C>T
chrA1	16901046	G	A	PASS	upstream_gene_variant	MODIFIER	LOC109497541	109497541	transcript	XR_002153815.2	pseudogene	-1	n.-4050G>A
chrA1	16901046	G	A	PASS	intergenic_region	MODIFIER	LOC111561913-LOC109497541	111561913-109497541	intergenic_region	111561913-109497541		-1	n.16901046G>A
chrA1	16903151	G	A	PASS	upstream_gene_variant	MODIFIER	LOC109497541	109497541	transcript	XR_002153815.2	pseudogene	-1	n.-1945G>A
chrA1	16903151	G	A	PASS	intergenic_region	MODIFIER	LOC111561913-LOC109497541	111561913-109497541	intergenic_region	111561913-109497541		-1	n.16903151G>A
chrA1	16904140	T	C	PASS	upstream_gene_variant	MODIFIER	LOC109497541	109497541	transcript	XR_002153815.2	pseudogene	-1	n.-956T>C
chrA1	16904140	T	C	PASS	intergenic_region	MODIFIER	LOC111561913-LOC109497541	111561913-109497541	intergenic_region	111561913-109497541		-1	n.16904140T>C
chrA1	16904534	G	A	PASS	upstream_gene_variant	MODIFIER	LOC109497541	109497541	transcript	XR_002153815.2	pseudogene	-1	n.-562G>A
chrA1	16904534	G	A	PASS	intergenic_region	MODIFIER	LOC111561913-LOC109497541	111561913-109497541	intergenic_region	111561913-109497541		-1	n.16904534G>A
chrA1	16906957	G	A	PASS	intron_variant	MODIFIER	LOC109497541	109497541	transcript	XR_002153815.2	pseudogene	1	n.176-1233G>A
chrA1	16908281	G	C	PASS	non_coding_transcript_exon_variant	MODIFIER	LOC109497541	109497541	transcript	XR_002153815.2	pseudogene	2	n.267G>C
chrA1	16909021	T	G	PASS	intron_variant	MODIFIER	LOC109497541	109497541	transcript	XR_002153815.2	pseudogene	3	n.408+260T>G
chrA1	16909212	G	A	PASS	intron_variant	MODIFIER	LOC109497541	109497541	transcript	XR_002153815.2	pseudogene	3	n.408+451G>A
chrA1	16912547	A	C	PASS	downstream_gene_variant	MODIFIER	LOC109497541	109497541	transcript	XR_002153815.2	pseudogene	-1	n.*1866A>C
chrA1	16912547	A	C	PASS	intergenic_region	MODIFIER	LOC109497541-LOC109492556	109497541-109492556	intergenic_region	109497541-109492556		-1	n.16912547A>C
chrA1	16912683	T	G	PASS	downstream_gene_variant	MODIFIER	LOC109497541	109497541	transcript	XR_002153815.2	pseudogene	-1	n.*2002T>G
chrA1	16912683	T	G	PASS	intergenic_region	MODIFIER	LOC109497541-LOC109492556	109497541-109492556	intergenic_region	109497541-109492556		-1	n.16912683T>G
chrA1	16912846	G	A	PASS	downstream_gene_variant	MODIFIER	LOC109497541	109497541	transcript	XR_002153815.2	pseudogene	-1	n.*2165G>A
chrA1	16912846	G	A	PASS	intergenic_region	MODIFIER	LOC109497541-LOC109492556	109497541-109492556	intergenic_region	109497541-109492556		-1	n.16912846G>A
chrA1	16912916	G	C	PASS	downstream_gene_variant	MODIFIER	LOC109497541	109497541	transcript	XR_002153815.2	pseudogene	-1	n.*2235G>C
chrA1	16912916	G	C	PASS	intergenic_region	MODIFIER	LOC109497541-LOC109492556	109497541-109492556	intergenic_region	109497541-109492556		-1	n.16912916G>C
chrA1	16913250	C	T	PASS	downstream_gene_variant	MODIFIER	LOC109497541	109497541	transcript	XR_002153815.2	pseudogene	-1	n.*2569C>T
chrA1	16913250	C	T	PASS	intergenic_region	MODIFIER	LOC109497541-LOC109492556	109497541-109492556	intergenic_region	109497541-109492556		-1	n.16913250C>T
chrA1	16913393	C	T	PASS	downstream_gene_variant	MODIFIER	LOC109497541	109497541	transcript	XR_002153815.2	pseudogene	-1	n.*2712C>T
chrA1	16913393	C	T	PASS	intergenic_region	MODIFIER	LOC109497541-LOC109492556	109497541-109492556	intergenic_region	109497541-109492556		-1	n.16913393C>T
chrA1	16915157	G	A	PASS	downstream_gene_variant	MODIFIER	LOC109497541	109497541	transcript	XR_002153815.2	pseudogene	-1	n.*4476G>A
chrA1	16915157	G	A	PASS	intergenic_region	MODIFIER	LOC109497541-LOC109492556	109497541-109492556	intergenic_region	109497541-109492556		-1	n.16915157G>A
chrA1	16915320	C	G	PASS	downstream_gene_variant	MODIFIER	LOC109497541	109497541	transcript	XR_002153815.2	pseudogene	-1	n.*4639C>G
chrA1	16915320	C	G	PASS	intergenic_region	MODIFIER	LOC109497541-LOC109492556	109497541-109492556	intergenic_region	109497541-109492556		-1	n.16915320C>G
chrA1	16915433	G	T	PASS	downstream_gene_variant	MODIFIER	LOC109497541	109497541	transcript	XR_002153815.2	pseudogene	-1	n.*4752G>T
chrA1	16915433	G	T	PASS	intergenic_region	MODIFIER	LOC109497541-LOC109492556	109497541-109492556	intergenic_region	109497541-109492556		-1	n.16915433G>T
chrA1	16915586	A	G	PASS	downstream_gene_variant	MODIFIER	LOC109497541	109497541	transcript	XR_002153815.2	pseudogene	-1	n.*4905A>G
chrA1	16915586	A	G	PASS	intergenic_region	MODIFIER	LOC109497541-LOC109492556	109497541-109492556	intergenic_region	109497541-109492556		-1	n.16915586A>G
chrA1	16917274	C	A	PASS	intergenic_region	MODIFIER	LOC109497541-LOC109492556	109497541-109492556	intergenic_region	109497541-109492556		-1	n.16917274C>A
chrA1	16917314	C	T	PASS	intergenic_region	MODIFIER	LOC109497541-LOC109492556	109497541-109492556	intergenic_region	109497541-109492556		-1	n.16917314C>T
chrA1	16919366	C	T	PASS	intergenic_region	MODIFIER	LOC109497541-LOC109492556	109497541-109492556	intergenic_region	109497541-109492556		-1	n.16919366C>T
chrA1	16919746	G	A	PASS	intergenic_region	MODIFIER	LOC109497541-LOC109492556	109497541-109492556	intergenic_region	109497541-109492556		-1	n.16919746G>A
chrA1	16921169	G	A	PASS	intergenic_region	MODIFIER	LOC109497541-LOC109492556	109497541-109492556	intergenic_region	109497541-109492556		-1	n.16921169G>A
chrA1	16943667	T	C	PASS	downstream_gene_variant	MODIFIER	LOC109492556	109492556	transcript	XR_002146466.2	pseudogene	-1	n.*1025A>G
chrA1	16943667	T	C	PASS	intergenic_region	MODIFIER	LOC109497541-LOC109492556	109497541-109492556	intergenic_region	109497541-109492556		-1	n.16943667T>C
chrA1	17012539	C	T	PASS	intergenic_region	MODIFIER	UFM1-FREM2	101089319-101087292	intergenic_region	101089319-101087292		-1	n.17012539C>T
chrA1	17024001	T	G	PASS	intergenic_region	MODIFIER	UFM1-FREM2	101089319-101087292	intergenic_region	101089319-101087292		-1	n.17024001T>G
chrA1	17034022	A	C	PASS	intergenic_region	MODIFIER	UFM1-FREM2	101089319-101087292	intergenic_region	101089319-101087292		-1	n.17034022A>C
chrA1	17046716	T	C	PASS	intergenic_region	MODIFIER	UFM1-FREM2	101089319-101087292	intergenic_region	101089319-101087292		-1	n.17046716T>C
chrA1	17047154	AATAAATAAATAAATACATAC	A	PASS	intergenic_region	MODIFIER	UFM1-FREM2	101089319-101087292	intergenic_region	101089319-101087292		-1	n.17047155_17047174delATAAATAAATAAATACATAC
chrA1	17052099	G	A	PASS	intergenic_region	MODIFIER	UFM1-FREM2	101089319-101087292	intergenic_region	101089319-101087292		-1	n.17052099G>A
chrA1	17053523	G	A	PASS	intergenic_region	MODIFIER	UFM1-FREM2	101089319-101087292	intergenic_region	101089319-101087292		-1	n.17053523G>A
chrA1	17064263	T	C	PASS	intergenic_region	MODIFIER	UFM1-FREM2	101089319-101087292	intergenic_region	101089319-101087292		-1	n.17064263T>C
chrA1	17066435	G	A	PASS	intergenic_region	MODIFIER	UFM1-FREM2	101089319-101087292	intergenic_region	101089319-101087292		-1	n.17066435G>A
chrA1	17071724	ACAT	A	PASS	intergenic_region	MODIFIER	UFM1-FREM2	101089319-101087292	intergenic_region	101089319-101087292		-1	n.17071725_17071727delCAT
chrA1	17073157	A	C	PASS	intergenic_region	MODIFIER	UFM1-FREM2	101089319-101087292	intergenic_region	101089319-101087292		-1	n.17073157A>C
chrA1	17073719	C	T	PASS	intergenic_region	MODIFIER	UFM1-FREM2	101089319-101087292	intergenic_region	101089319-101087292		-1	n.17073719C>T
chrA1	17073784	T	C	PASS	intergenic_region	MODIFIER	UFM1-FREM2	101089319-101087292	intergenic_region	101089319-101087292		-1	n.17073784T>C
chrA1	17074022	C	A	PASS	intergenic_region	MODIFIER	UFM1-FREM2	101089319-101087292	intergenic_region	101089319-101087292		-1	n.17074022C>A
chrA1	17074251	G	A	PASS	intergenic_region	MODIFIER	UFM1-FREM2	101089319-101087292	intergenic_region	101089319-101087292		-1	n.17074251G>A
chrA1	17086703	G	A	PASS	intergenic_region	MODIFIER	UFM1-FREM2	101089319-101087292	intergenic_region	101089319-101087292		-1	n.17086703G>A
chrA1	17088256	T	A	PASS	intergenic_region	MODIFIER	UFM1-FREM2	101089319-101087292	intergenic_region	101089319-101087292		-1	n.17088256T>A
chrA1	17113463	T	C	PASS	intergenic_region	MODIFIER	UFM1-FREM2	101089319-101087292	intergenic_region	101089319-101087292		-1	n.17113463T>C
chrA1	17118069	A	G	PASS	intergenic_region	MODIFIER	UFM1-FREM2	101089319-101087292	intergenic_region	101089319-101087292		-1	n.17118069A>G
chrA1	17121479	C	T	PASS	intergenic_region	MODIFIER	UFM1-FREM2	101089319-101087292	intergenic_region	101089319-101087292		-1	n.17121479C>T
chrA1	17123620	ATT	A	PASS	intergenic_region	MODIFIER	UFM1-FREM2	101089319-101087292	intergenic_region	101089319-101087292		-1	n.17123621_17123622delTT
chrA1	17123920	A	T	PASS	intergenic_region	MODIFIER	UFM1-FREM2	101089319-101087292	intergenic_region	101089319-101087292		-1	n.17123920A>T
chrA1	17125976	T	C	PASS	intergenic_region	MODIFIER	UFM1-FREM2	101089319-101087292	intergenic_region	101089319-101087292		-1	n.17125976T>C
chrA1	17144246	G	C	PASS	intergenic_region	MODIFIER	UFM1-FREM2	101089319-101087292	intergenic_region	101089319-101087292		-1	n.17144246G>C
chrA1	17147249	C	T	PASS	intergenic_region	MODIFIER	UFM1-FREM2	101089319-101087292	intergenic_region	101089319-101087292		-1	n.17147249C>T
chrA1	17147364	T	C	PASS	intergenic_region	MODIFIER	UFM1-FREM2	101089319-101087292	intergenic_region	101089319-101087292		-1	n.17147364T>C
chrA1	17147381	C	T	PASS	intergenic_region	MODIFIER	UFM1-FREM2	101089319-101087292	intergenic_region	101089319-101087292		-1	n.17147381C>T
chrA1	17148531	C	CAG	PASS	intergenic_region	MODIFIER	UFM1-FREM2	101089319-101087292	intergenic_region	101089319-101087292		-1	n.17148531_17148532insAG
chrA1	17149132	A	T	PASS	intergenic_region	MODIFIER	UFM1-FREM2	101089319-101087292	intergenic_region	101089319-101087292		-1	n.17149132A>T
chrA1	17149476	C	T	PASS	intergenic_region	MODIFIER	UFM1-FREM2	101089319-101087292	intergenic_region	101089319-101087292		-1	n.17149476C>T
chrA1	17173162	ATATATATATATATATATATATATGTGTGTGTGTGTGTG	A	PASS	intergenic_region	MODIFIER	UFM1-FREM2	101089319-101087292	intergenic_region	101089319-101087292		-1	n.17173163_17173200delTATATATATATATATATATATATGTGTGTGTGTGTGTG
chrA1	17264049	A	G	PASS	intergenic_region	MODIFIER	UFM1-FREM2	101089319-101087292	intergenic_region	101089319-101087292		-1	n.17264049A>G
chrA1	17309212	C	T	PASS	intron_variant	MODIFIER	FREM2	101087292	transcript	XM_003980340.5	protein_coding	2	c.5272+25034C>T
chrA1	17309212	C	T	PASS	intron_variant	MODIFIER	FREM2	101087292	transcript	XM_023250973.1	protein_coding	2	c.5272+25034C>T
chrA1	17316851	G	A	PASS	intron_variant	MODIFIER	FREM2	101087292	transcript	XM_003980340.5	protein_coding	2	c.5273-30944G>A
chrA1	17316851	G	A	PASS	intron_variant	MODIFIER	FREM2	101087292	transcript	XM_023250973.1	protein_coding	2	c.5273-30944G>A
chrA1	17396665	G	T	PASS	intron_variant	MODIFIER	FREM2	101087292	transcript	XM_003980340.5	protein_coding	6	c.6029-4487G>T
chrA1	17396665	G	T	PASS	intron_variant	MODIFIER	FREM2	101087292	transcript	XM_023250973.1	protein_coding	6	c.6029-4487G>T
chrA1	17442916	T	G	PASS	downstream_gene_variant	MODIFIER	FREM2	101087292	transcript	XM_003980340.5	protein_coding	-1	c.*5813T>G
chrA1	17442916	T	G	PASS	intergenic_region	MODIFIER	FREM2-STOML3	101087292-101087546	intergenic_region	101087292-101087546		-1	n.17442916T>G
chrA1	17447256	C	T	PASS	downstream_gene_variant	MODIFIER	STOML3	101087546	transcript	XM_019825717.2	protein_coding	-1	c.*2627G>A
chrA1	17447256	C	T	PASS	downstream_gene_variant	MODIFIER	STOML3	101087546	transcript	XM_019825723.2	protein_coding	-1	c.*2627G>A
chrA1	17447256	C	T	PASS	intergenic_region	MODIFIER	FREM2-STOML3	101087292-101087546	intergenic_region	101087292-101087546		-1	n.17447256C>T
chrA1	17494444	C	A	PASS	intron_variant	MODIFIER	PROSER1	101089569	transcript	XM_023251008.1	protein_coding	6	c.480+46G>T
chrA1	17509514	A	C	PASS	upstream_gene_variant	MODIFIER	PROSER1	101089569	transcript	XM_023251008.1	protein_coding	-1	c.-3335T>G
chrA1	17509514	A	C	PASS	intron_variant	MODIFIER	NHLRC3	101087804	transcript	XM_006927248.4	protein_coding	4	c.403+618A>C
chrA1	17509514	A	C	PASS	intron_variant	MODIFIER	NHLRC3	101087804	transcript	XM_019825736.2	protein_coding	4	c.403+618A>C
chrA1	17509514	A	C	PASS	intron_variant	MODIFIER	NHLRC3	101087804	transcript	XM_003980342.5	protein_coding	3	c.385+618A>C
chrA1	17510598	T	C	PASS	upstream_gene_variant	MODIFIER	PROSER1	101089569	transcript	XM_023251008.1	protein_coding	-1	c.-4419A>G
chrA1	17510598	T	C	PASS	intron_variant	MODIFIER	NHLRC3	101087804	transcript	XM_006927248.4	protein_coding	4	c.404-463T>C
chrA1	17510598	T	C	PASS	intron_variant	MODIFIER	NHLRC3	101087804	transcript	XM_019825736.2	protein_coding	4	c.404-517T>C
chrA1	17510598	T	C	PASS	intron_variant	MODIFIER	NHLRC3	101087804	transcript	XM_003980342.5	protein_coding	3	c.386-463T>C
chrA1	17511754	C	T	PASS	upstream_gene_variant	MODIFIER	PROSER1	101089569	transcript	XM_023251008.1	protein_coding	-1	c.-5575G>A
chrA1	17511754	C	T	PASS	intron_variant	MODIFIER	NHLRC3	101087804	transcript	XM_006927248.4	protein_coding	5	c.604+493C>T
chrA1	17511754	C	T	PASS	intron_variant	MODIFIER	NHLRC3	101087804	transcript	XM_019825736.2	protein_coding	5	c.550+493C>T
chrA1	17511754	C	T	PASS	intron_variant	MODIFIER	NHLRC3	101087804	transcript	XM_003980342.5	protein_coding	4	c.586+493C>T
chrA1	17515752	C	T	PASS	intron_variant	MODIFIER	NHLRC3	101087804	transcript	XM_006927248.4	protein_coding	6	c.697-220C>T
chrA1	17515752	C	T	PASS	intron_variant	MODIFIER	NHLRC3	101087804	transcript	XM_019825736.2	protein_coding	6	c.643-220C>T
chrA1	17515752	C	T	PASS	intron_variant	MODIFIER	NHLRC3	101087804	transcript	XM_003980342.5	protein_coding	5	c.679-220C>T
chrA1	17524009	T	C	PASS	downstream_gene_variant	MODIFIER	NHLRC3	101087804	transcript	XM_006927248.4	protein_coding	-1	c.*7065T>C
chrA1	17524009	T	C	PASS	downstream_gene_variant	MODIFIER	NHLRC3	101087804	transcript	XM_019825736.2	protein_coding	-1	c.*7065T>C
chrA1	17524009	T	C	PASS	downstream_gene_variant	MODIFIER	NHLRC3	101087804	transcript	XM_003980342.5	protein_coding	-1	c.*7065T>C
chrA1	17524009	T	C	PASS	intergenic_region	MODIFIER	NHLRC3-LOC109492559	101087804-109492559	intergenic_region	101087804-109492559		-1	n.17524009T>C
chrA1	17529759	G	A	PASS	intergenic_region	MODIFIER	NHLRC3-LOC109492559	101087804-109492559	intergenic_region	101087804-109492559		-1	n.17529759G>A
chrA1	17532340	C	T	PASS	intergenic_region	MODIFIER	NHLRC3-LOC109492559	101087804-109492559	intergenic_region	101087804-109492559		-1	n.17532340C>T
chrA1	17533022	C	T	PASS	intergenic_region	MODIFIER	NHLRC3-LOC109492559	101087804-109492559	intergenic_region	101087804-109492559		-1	n.17533022C>T
chrA1	17602478	C	T	PASS	intron_variant	MODIFIER	LOC109492559	109492559	transcript	XR_002146470.1	pseudogene	2	n.326-282G>A
chrA1	17673636	C	T	PASS	intergenic_region	MODIFIER	LOC109492559-LOC111559741	109492559-111559741	intergenic_region	109492559-111559741		-1	n.17673636C>T
chrA1	17718980	A	C	PASS	intergenic_region	MODIFIER	LOC109492559-LOC111559741	109492559-111559741	intergenic_region	109492559-111559741		-1	n.17718980A>C
chrA1	17787127	A	G	PASS	intron_variant	MODIFIER	LHFPL6	101089825	transcript	XM_003980348.5	protein_coding	3	c.484+2258T>C
chrA1	17787127	A	G	PASS	intron_variant	MODIFIER	LHFPL6	101089825	transcript	XM_019825737.2	protein_coding	2	c.386-26590T>C
chrA1	17801696	C	A	PASS	intron_variant	MODIFIER	LHFPL6	101089825	transcript	XM_003980348.5	protein_coding	2	c.386-12213G>T
[truncated: 67,394 more rows]

## Sheet: priv.prot.changing_variants_het
Table S2. Private heterozygous protein-changing variants in the sequenced kitten affected with EDS. Private variants were obtained by filtering all variants that were present at least once in the 48 control genomes. Variants are listed multiple times, if they have predicted effects on more than one transcript. Variants with a SnpEff predicted impact of "high" or "moderate" were considered protein…
[truncated: 962 more rows]

[truncated: 1 more sheets: priv.prot.changing_variants_hom]
