# Supplementary material for: Identification of an ADAMTS2 frameshift variant in a cat family with Ehlers–Danlos syndrome
Source: G3 (Bethesda). 2023 Jul 18;13(9):jkad152. doi: 10.1093/g3journal/jkad152 (PMC10468306; doi:10.1093/g3journal/jkad152)
Supplement: jkad152_Supplementary_Data [file jkad152_supplementary_data.zip › Table_S3_G3-2023-404271.xlsx]

## Sheet: Tabelle1
Table S3. Genotypes of the ADAMTS2 and COL1A2 variants.
Number	sex	genotype ADAMTS2:c.698dup	genotype COL1A2:c.2384G>A	phenotype (dermatosparaxis)	litter
RS44	male	mut/wt		unaffected
RS45	female	wt/wt		unaffected
RS46	female	wt/wt		unaffected
RS47	female	mut/wt		unaffected
RS48	male	mut/wt	mut/wt	unaffected	4
RS49	female	wt/wt	wt/wt	unaffected	4
RS50	male	mut/wt	mut/mut	unaffected	4
RS51	male	wt/wt	wt/wt	unaffected	1
RS52	male	mut/wt	mut/wt	unaffected	1
RS53	male	mut/wt	mut/mut	unaffected	5
RS54	male	mut/wt	mut/mut	unaffected	5
RS55	male	mut/wt	mut/wt	unaffected	5
RS56	female	mut/wt	wt/wt	unaffected	nanny cat 1, 4
RS56	female	wt/wt	mut/mut	unaffected	5
RS57	male	wt/wt		unaffected
RS58	female	mut/wt		unaffected
RS59	female	mut/wt		unaffected
RS60	female	mut/wt		unaffected
RS61	male	mut/wt		unaffected
RS62	female	mut/mut	mut/wt	affected	1
SS260	female	mut/wt	mut/wt	unaffected	nanny cat 3, 5
SS261	male	mut/mut	mut/wt	affected	2
SS262	male	mut/wt	wt/wt	unaffected	2
SS263	female	wt/wt	mut/wt	unaffected	2
SS264	male	mut/wt	wt/wt	unaffected	2
SS265	male	mut/wt	mut/wt	unaffected	2
SS266	female	mut/wt	mut/wt	unaffected	3
SS267	male	mut/mut	wt/wt	affected	3
SS268	male	mut/mut	wt/wt	affected	3
SS273	male	mut/wt	mut/wt	unaffected	sire 1, 2, 3, 4, 5
SS274	female	mut/wt	wt/wt	unaffected	nanny cat 2, 4
Note that animals indicated with the same numbers belong to the same litter. The litters 1-3 are the same like in Table S4 and Figure 9.
Only litters in which sire and nanny cat are known and where available for testing are indicated.
Note that just litters with affected kitten were genotyped for the COL1A2 variant.
