# Supplementary material for: Identification of an ADAMTS2 frameshift variant in a cat family with Ehlers–Danlos syndrome
Source: G3 (Bethesda). 2023 Jul 18;13(9):jkad152. doi: 10.1093/g3journal/jkad152 (PMC10468306; doi:10.1093/g3journal/jkad152)
Supplement: jkad152_Supplementary_Data [file jkad152_supplementary_data.zip › Table_S4_G3-2023-404271.xlsx]

## Sheet: Tabelle1
Table S4. Results of the parentage testing using an ISAG approved microsatellite panel. The parentage of the four affected kittens from three different litters from the one suspected male can be confirmed by the panel.
1st litter
marker ID	tomcat	mother	1st affected kitten
FCA 069	107/109	107/107	107/107
FCA 075	134/136	134/134	134/136
FCA105	199/203	203/203	199/203
FCA 149	128/132	128/134	132/134
FCA 220	212/214	214/218	212/218
FCA 229	168/168	-/-	166/168
FCA 310	126/136	126/134	126/134
FCA 441	159/163	163/163	159/163
FCA678	192/198	192/194	194/198
FCA 005	142/150	150/150	150/150
FCA 026	144/158	144/150	144/158
FCA 201	159/159	157/159	157/159
FCA224	160/160	160/160	160/160
FCA 293	179/187	187/187	179/187
FCA 453	188/196	188/188	188/196
FCA 649	-/-	-/-	-/-
TZXY	Y/X	X/X	X/X
2nd litter
marker ID	tomcat	mother	2nd affected kitten
FCA 069	107/109	107/109	107/107
FCA 075	134/136	134/138	134/138
FCA105	199/203	203/205	199/205
FCA 149	128/132	124/128	128/128
FCA 220	212/214	214/214	214/214
FCA 229	168/168	166/168	-/-
FCA 310	126/136	120/134	126/134
FCA 441	159/163	163/163	159/163
FCA678	192/198	194/198	192/198
FCA 005	142/150	142/150	142/150
FCA 026	144/158	150/158	158/158
FCA 201	159/159	159/159	159/159
FCA224	160/160	160/160	160/160
FCA 293	179/187	187/187	179/187
FCA 453	188/196	188/196	188/196
FCA 649	-/-	-/-	148/148
TZXY	Y/X	X/X	Y/X
3rd litter
marker ID	tomcat	mother	3rd affected kitten	4th affected kitten
FCA 069	107/109	107/109	107/109	107/109
FCA 075	134/136	134/134	134/134	134/134
FCA105	199/203	199/203	203/203	199/203
FCA 149	128/132	128/128	128/128	128/128
FCA 220	212/214	212/214	214/214	212/212
FCA 229	168/168	168/170	168/168	168/168
FCA 310	126/136	124/136	124/126	126/136
FCA 441	159/163	163/163	-/-	163/163
FCA678	192/198	194/198	192/194	194/198
FCA 005	142/150	150/150	142/150	142/150
FCA 026	144/158	144/144	144/144	144/144
FCA 201	159/159	157/159	157/159	157/159
FCA224	160/160	160/160	160/160	160/160
FCA 293	179/187	179/187	187/187	179/187
FCA 453	188/196	188/196	188/196	188/188
FCA 649	-/-	-/-	-/-	-/-
TZXY	Y/X	X/X	Y/X	Y/X
